# Supplementary material for: Genomic epidemiology of global Klebsiella pneumoniae carbapenemase (KPC)-producing Escherichia coli
Source: Sci Rep. 2017 Jul 19;7:5917. doi: 10.1038/s41598-017-06256-2 (PMC5517641; doi:10.1038/s41598-017-06256-2)
Supplement: Supplementary file 2 — Table S1 [file 41598_2017_6256_MOESM2_ESM.xls]

## Sheet: Sheet1
									Mapping metrics to SE15 E. coli reference				De novo assembly metrics (A5MiSeq)											Results
Isolate name	Country	City	Year	Sequencing platform	NCBI BioProject accession number	BioSample accession number	SRA study number	SRA accession number	Percentage of reads mapped	Number of mapped sites called as ACGT	Percentage of mapped sites called as ACGT	Number of mapped sites the same as the SE15 reference	Number of contigs	Genome (assembly) size	N50	Number of raw reads used as input	Number of reads used for assembly following quality control/error correction	% reads passing EC	Number of nucleotides used as input	Number of nucleotides after quality control and error correction	Average depth of sequence coverage provided by the raw data	Median actual depth of coverage in the assembly	Number of bases that have a PHRED-scale quality greater or equal to Q40	Laboratory ST	Laboratory E. coli PFGE cluster	Laboratory fimH	Laboratory blaKPC variant	Other beta-lactamases identified by PCR	Estimated plasmid sizes (PFGE; kb)	WGS ST	Chromosome size (PacBio, bp)	WGS blaKPC variant	KPC plasmid size (PacBio, bp)	KPC plasmid size (Illumina, bp)	KPC contig size (Illumina, bp)	blaKPC location	Contig Inc type results	plasmid_inc_all_summ	blaKPC structure Inc type result	number of rep types	Number of non-blaKPC plasmids (PacBio)	non KPC plasmid name 1	non KPC plasmid size 1 (bp)	non KPC plasmid name 2	non KPC plasmid size 2 (bp)	non KPC plasmid name 3	non KPC plasmid size 3 (bp)	non KPC plasmid name 4	non KPC plasmid size 4 (bp)
Ecol_224	Vietnam	Hanoi	2010	MiSeq, PacBio	PRJNA316786	SAMN05511177	SRP080908	SRR3999069	70.9	3799461	80.54	3699032	110	5259598	125015	4188142	4015095	95.87	1260630742	673676096	128.09	131	5255575	ST101	C	fimH 434	2	CTX-M-14, CTX-M-15	27, 54, 75, 77, 103, 138	101	4891786	2	55434		38355	plasmid	scaffold_24 I1; scaffold_50 FIA; scaffold_51 FIB; scaffold_55 FII; scaffold_58 N; scaffold_83 FII	FIA, FIB, FII, FII, I1, N	N (Pacbio and Illumina)	5	7	pEC224_1	143972	pEC224_2	87114	pEC224_4	27130	pEC224_5	6647
Ecol_227	United States (Puerto Rico)	Caguas	2010	MiSeq	PRJNA316786	SAMN05511174	SRP080908	SRR3999073	82.05	3915009	82.99	3814534	78	5246416	151353	3242464	3166483	97.66	975981664	710037989	135.34	158	5243274	ST38	G	fimH 24	2		78, 104, 180	38		2			113172	unknown, likely plasmid	scaffold_26 A/C2; scaffold_24 I1	A/C2, I1	unclear	2
Ecol_240	Colombia	Medellín	2010	MiSeq	PRJNA316786	SAMN05511146	SRP080908	SRR3999103	87.7	4275676	90.64	4248519	54	5027164	393430	4450136	4273160	96.02	1339490936	733382409	145.88	160	5025664	ST428	NR	fimH 22	2		58, 80	428		2			27070	unknown, likely plasmid	scaffold_33 FII	FII	unclear	1
Ecol_244	Argentina	Buenos Aires	2010	MiSeq, PacBio	PRJNA316786	SAMN05511157	SRP080908	SRR3999091	84.79	4383334	92.92	4370435	58	5355523	340250	4638994	4462160	96.19	1396337194	750618436	140.16	152	5354200	ST131	A3	fimH 22	2		34, 60, 142, 176	131	4913259	2	73464		24191	plasmid	scaffold_15 FIC(FII); scaffold_17 HI2 + HIA2; scaffold_20 X4; scaffold_24 FIB; scaffold_31 R	FIB, FIC(FII), HI2+HIA2, R, X4	R (PacBio)	5	3	pEC244_1	199671	pEC244_2	158911	pEC244_4	37756
Ecol_252	Panama	Panama City	2010	MiSeq
Ecol_270	Colombia	Cali	2010	MiSeq	PRJNA316786	SAMN05511180	SRP080908	SRR3999066	74.38	4005765	84.92	3913299	94	5287519	160762	4663126	4470319	95.87	1403600926	754376437	142.67	145	5286385	ST354	NR	fimH 54	2		40, 54, 65, 75, 100	354		2			7142	plasmid	scaffold_23 p0111; scaffold_45 FIB; scaffold_54 U; scaffold_52 FII; scaffold_61 FIA	p0111, FIA, FIB, FII, U	U (Illumina)	5
Ecol_276	United States	Pittsburgh	2010	MiSeq, PacBio	PRJNA316786	SAMN05511184	SRP080908	SRR3999062	76.6	4377317	92.79	4364875	68	5095020	198156	5012964	4812618	96	1508902164	819396964	160.82	151	5093612	ST131	A2	fimH 30 R	2	SHV-12	18, 34, 35, 135	131	4898796	2	16559	16559	16858	plasmid	scaffold_24 FIA; scaffold_26 X3; scaffold_27 X4; scaffold_37 col156; scaffold_45 FII; scaffold_48 FIB	FIA, FIB, FII, X3, X4, col156	col156 (PacBio and Illumina)	6	4	pEC276_1	132345	pEC276_2	43380	pEC276_3	35223	not assigned	one mob plasmid - not fully circularised
Ecol_316	United States (Puerto Rico)	Caguas	2011	MiSeq, PacBio	PRJNA316786	SAMN05511183	SRP080908	SRR3999063	76.05	3947135	83.67	3846112	101	5428415	285594	4430490	4255079	96.04	1333577490	734223265	135.26	147	5426606	ST393	NT	fimH 54	2	extended-spectrum TEM		393	5056071	2	216226		6066	plasmid	scaffold_22 A/C2; scaffold_23 FII; scaffold_32 FIA; scaffold_34 FIB; scaffold_36 FIB; scaffold_70 Q1	A/C2, FIA, FIB, FIB, FII, Q1	A/C2 (PacBio)	5	2	pEC316_2	101186	pEC316_3	97654
Ecol_356	United States	Pittsburgh	2011	MiSeq	PRJNA316786	SAMN05511164	SRP080908	SRR3999083	73.69	4377466	92.8	4364980	71	5094079	233768	4427472	4252811	96.06	1332669072	725624064	142.44	129	5092899	ST131	A2	fimH 30 R	2	SHV-12e	18, 34, 35, 135	131		2		16559	16858	plasmid	scaffold_24 X3; scaffold_27 X4; scaffold_35 FIA; scaffold_38 col156; scaffold_44 FII; scaffold_48 FIB	FIA, FIB, FII, X3, X4, col156	col156 (Illumina)	6
Ecol_386	United States	New York	2011	MiSeq	PRJNA316786	SAMN05511149	SRP080908	SRR3999100	68.68	3971049	84.18	3870630	157	5762507	149244	4929028	4726224	95.89	1483637428	798856541	138.63	141	5759315	ST38	G	fimH 65	3	extended-spectrum TEM; SHV-5e	53, 104, 138, 173	38		3			20175	unknown, likely plasmid	scaffold_44 FIA; scaffold_55 FIB; scaffold_69 FII; scaffold_74 FIB; scaffold_80 FII; scaffold_103 col(BS512); scaffold_111 col(MG828); scaffold_150 FII	colMG828, colBS512, FIA, FIB, FIB, FII, FII, FII	unclear	4
Ecol_422	Ecuador	Quito	2011	MiSeq, PacBio	PRJNA316786	SAMN05511153	SRP080908	SRR3999095	79.91	3913568	82.96	3812401	165	5137103	115882	5622192	5421989	96.44	1692279792	923127139	179.7	190	5133969	ST10	D	fimH 435	2	CTX-M-2	53, 65, 300	10	4747607	2	51885		19735	plasmid	scaffold_20 FIB; scaffold_47 FIA; scaffold_52 N; scaffold_69 FIB; scaffold_70 HI1B; scaffold_132 FII; scaffold_138 col(BS512)	colBS512, FIA, FIB, FIB, FII, HI1B, N	N (PacBio)	6	3	pEC422_1	289903	pEC422_2	73206	pEC422_4	53198
Ecol_451	Colombia	Cali	2011	MiSeq
Ecol_452	Colombia	Cali	2011	MiSeq	PRJNA316786	SAMN05511155	SRP080908	SRR3999093	80.24	3756824	79.64	3658309	110	4627106	106966	3607768	3483727	96.56	1085938168	771906633	166.82	177	4625524	ST361	C	fimH 54	2	TEM-17e	54	361		2 truncated			646	unknown, likely plasmid	scaffold_63 N	N	unclear	1
Ecol_516	Brazil	Rio de Janeiro	2011	MiSeq	PRJNA316786	SAMN05511171	SRP080908	SRR3999076	83.42	3915047	82.99	3813525	100	4966848	143570	3678582	3577057	97.24	1107253182	765930837	154.21	165	4964063	ST410	H	fimH 24	2	CTX-M-15	55, 110	410		2			50669	plasmid	scaffold_30 N; scaffold_43 FIA; scaffold_48 col156; scaffold_49 FII; scaffold_52 FII; scaffold_54 FIB; scaffold_70 colpVC	FIA, FIB, FII, FII, col156, colpVC, N	N (Illumina)	5
Ecol_517	Brazil	Rio de Janeiro	2011	MiSeq, PacBio	PRJNA316786	SAMN05511179	SRP080908	SRR3999067	83.44	3910817	82.9	3809314	91	4940681	145662	3687230	3584326	97.21	1109856230	779587050	157.79	170	4939163	ST410	H	fimH 24	2	CTX-M-15	55, 110, 170?	410	4794957	2	54644		39072	plasmid	scaffold_43 FIA; scaffold_48 N; scaffold_50 FII; scaffold_51 col156; scaffold_52 FII; scaffold_54 FIB	FIA, FIB, FII, FII, col156, N	N (PacBio)	5	1	pEC517_1	118495
Ecol_542	Vietnam	Ho Chi Minh City	2011	MiSeq, PacBio	PRJNA316786	SAMN05511186	SRP080908	SRR3999060	71.76	4418512	93.67	4404530	106	5400780	158003	3971170	3857155	97.13	1195322170	820736880	151.97	138	5398257	ST131	A1	fimH 30 R	2	extended-spectrum TEM; CTX-M-27	33, 36, 74	131	5259348	2	44320		43620	plasmid	scaffold_36 FIA; scaffold_40 P; scaffold_51 FIB; scaffold_63 FII	FIA, FIB, FII, P	P (PacBio and Illumina)	4	3	pEC542_1	82364	pEC542_3	5167	pEC542_4	4087
Ecol_545	Vietnam	Ho Chi Minh City	2011	MiSeq, PacBio	PRJNA316786	SAMN05511169	SRP080908	SRR3999078	67.75	3926992	83.25	3826438	99	5280581	196421	3551122	3456960	97.35	1068887722	729759003	138.2	126	5277536	ST38	NR	fimH 54	2	extended-spectrum TEM; CTX-M-15; CTX-M-27	53, 70, 100	38	5031843	2	70876		7032	plasmid	scaffold_22 L/M; scaffold_28 FII; scaffold_39 I1	FII, I1, L/M	L/M (PacBio)	3	4	pEC545_1	95926	pEC545_3	70152	pEC545_4	4073	pEC545_5	3164
Ecol_583	United States (Puerto Rico)	Ponce	2012	MiSeq	PRJNA316786	SAMN05511172	SRP080908	SRR3999075	78.9	3885008	82.36	3782239	65	5183831	322549	3682382	3581493	97.26	1108396982	759476564	146.51	155	5182586	ST224	NR	fimH 61	2	extended-spectrum TEM	35, 100	224		2			113172	unknown, likely plasmid	scaffold_14 Y; scaffold 24 A/C2	Y, A/C2	unclear	2
Ecol_584	United States (Puerto Rico)	Ponce	2012	MiSeq	PRJNA316786	SAMN05511163	SRP080908	SRR3999084	81.26	3828112	81.15	3727810	49	4874935	599655	3642656	3546644	97.36	1096439456	761801970	156.27	166	4873764	ST182	NR	fimH 30	3		55	182		3			12715	unknown, likely plasmid	scaffold_18 N	N	unclear	1
Ecol_656	United States (Puerto Rico)	Caguas	2012	MiSeq, PacBio	PRJNA316786	SAMN05511161	SRP080908	SRR3999086	85.61	4440640	94.13	4426835	101	5367535	229182	4052266	3924823	96.86	1219732066	841321413	156.74	175	5366197	ST131	A1	fimH 30 Rx	2	extended-spectrum TEM; CTX-M-15	54, 104	131	5228864	2	58431		47373	plasmid	scaffold_27 FII; scaffold_34 FIA; scaffold_50 N	FIA, FII, N	N (PacBio)	3	1	pEC656_1	117844
Ecol_736	United States (Puerto Rico)	Caguas	2012	MiSeq	PRJNA316786	SAMN05511181	SRP080908	SRR3999065	85.48	4440934	94.14	4427095	105	5369373	230003	4339466	4226713	97.4	1306179266	896320535	166.93	185	5366916	ST131	A1	fimH 30 Rx	2	extended-spectrum TEM; CTX-M-15	54, 104	131		2			54438	plasmid	scaffold_22 N; scaffold_26 FII; scaffold_35 FIA	FIA, FII, N	N (Illumina)	3
Ecol_744	Ecuador	Quito	2012	MiSeq	PRJNA316786	SAMN05511158	SRP080908	SRR3999090	74.13	3836546	81.33	3735671	110	4817888	122227	3173200	3065507	96.61	955133200	629725061	130.71	127	4814914	ST167	D	fimH 54	2	extended-spectrum TEM	55, 104	167		2			26029	unknown, likely plasmid	scaffold_40 FIA; scaffold_48 N; scaffold_58 FIB; scaffold_67 FII	FIA, FIB, FII, N	unclear	4
Ecol_867	Canada	Toronto	2013	MiSeq, PacBio	PRJNA316786	SAMN05511148	SRP080908	SRR3999101	72.98	4382884	92.91	4369791	83	5040227	159925	3374696	3285374	97.35	1015783496	728590107	144.56	136	5037451	ST131	A2	Unknown	3	extended-spectrum TEM	15, 100	131	4947532	3	14029		14029	plasmid	scaffold_41 FIA; scaffold_52 FIB; scaffold_53 FII; scaffold_69 colMG828; scaffold_70 colMG828	FIA, FIB, FII, colMG828, colMG828	colMG828 (Illumina)	4	2	pEC867_1	100167	pEC867_3	4074
Ecol_869	Colombia	Bogota	2013	MiSeq	PRJNA316786	SAMN05511156	SRP080908	SRR3999092	78.75	3844101	81.49	3743370	101	5010874	123782	3253138	3178498	97.71	979194538	710185660	141.73	158	5007246	Unknown	B	Unknown	2	extended-spectrum TEM	20, 75	297		2 truncated		15091	15390	plasmid	scaffold_28 L/M(OXA-48)	L/M	col (Illumina)	1
Ecol_870	Brazil	São Paulo	2013	MiSeq	PRJNA316786	SAMN05511246	SRP080908	SRR3999088	75.06	3888342	82.43	3787537	101	5154039	193796	3024728	2945460	97.38	910443128	659461754	127.95	138	5148413	Unknown	B	Unknown	2	CTX-M-2	18, 34, 60, 135, 140	155		2		15163	15462	plasmid	scaffold_23 I2; scaffold_27 FIC(FII); scaffold_54 P; scaffold_60 I1; scaffold_64 FIB	FIB, FIC(FII), I1, I2, P	col (Illumina)	5
Ecol_871	United States	Rochester,	2013	MiSeq	PRJNA316786	SAMN05511247	SRP080908	SRR3999071	78.51	3819013	80.96	3719072	57	4858519	210719	3356458	3278493	97.68	1010293858	740747758	152.46	164	4856249	Unknown	F	Unknown	3		18, 60	1431		3			26869	unknown, likely plasmid	scaffold_31 N3; scaffold_50 col156	col156, N3	unclear	2
Ecol_875	United States	Pittsburgh	2013	MiSeq	PRJNA316786	SAMN05511178	SRP080908	SRR3999068	84.43	4374855	92.74	4362492	82	5095928	159265	3129524	3053309	97.56	941986724	685177745	134.46	145	5092705	ST131	A2	Unknown	2	SHV-12	20, 35, 37, 130	131		2		16559	16858	plasmid	scaffold_28 FIA; scaffold_29 X3; scaffold_33 X4; scaffold 46 col156; scaffold_51 FII; scaffold_57 FIB	FIA, FIB, FII, X3, X4, col156	col (Illumina)	6
Ecol_877	United States	New York	2013	MiSeq	PRJNA316786	SAMN05511173	SRP080908	SRR3999074	78.56	3905462	82.79	3803982	133	5237801	128196	3686438	3595636	97.54	1109617838	805898180	153.86	172	5233113	Unknown	E	Unknown	3	extended-spectrum TEM	60, 104, 110	410		3			63253	plasmid	scaffold_29 FII(k); scaffold_39 FIB; scaffold_42 FII; scaffold_44 P and FII(pCoo); scaffold_45 I1; scaffold65 N; scaffold_71 col156	FIB, FII, FII, FII, I1, col156, N, P	FII(k) (Illumina)	6
Ecol_878	Colombia	Cali	2013	MiSeq	PRJNA316786	SAMN05511170	SRP080908	SRR3999077	78.41	3905861	82.8	3806950	114	5332030	211215	4062224	3989758	98.22	1222729424	826657612	155.04	166	5329974	Unknown	C	Unknown	2	extended-spectrum TEM	77, 139	69		2			26126	plasmid	scaffold_24 FII(29); scaffold_33 FIB; scaffold_38 U; scaffold_44 col156; scaffold_63 Q1; scaffold_64 FII	FIB, FII, FII, col156, Q1, U	U (Illumina)	5
Ecol_879	Ecuador	Quito	2013	MiSeq	PRJNA316786	SAMN05511151	SRP080908	SRR3999097	82.71	4175424	88.51	4122906	106	5171364	210780	3762748	3694129	98.18	1132587148	794354054	153.61	163	5159284	Unknown	B	Unknown	2	extended-spectrum TEM	100	1193		2			11499	unknown, likely plasmid	scaffold_26 FIA; scaffold_33 FIB; scaffold_37 col156; scaffold_49 FIB; scaffold_53 Q1; scaffold_56 FII(k); scaffold_75 col(BS512)	FIA, FIB, FIB, FII(k), col156, col(BS512), Q1	unclear	5
Ecol_881	Colombia	Cali	2013	MiSeq, PacBio	PRJNA316786	SAMN05511150	SRP080908	SRR3999098	76.39	4097700	86.86	4004666	131	5562634	164259	3835834	3764429	98.14	1154586034	800961950	143.99	152	5559652	Unknown	E	Unknown	2	CTX-M-15	55, 104, 139	648	5262974	2	59373		33687	plasmid	scaffold_48 FIA; scaffold_63 FIB; scaffold_64 N; scaffold_75 FII; scaffold_100 FII	FIA, FIB, FII, FII, N	N (PacBio)	4	7	pEC881_1	147346	pEC881_2	109344	pEC881_4	6647	pEC881_5	4063
Ecol_AZ146	Italy	Pisa	2012	MiSeq, PacBio	PRJNA316786	SAMN05511152	SRP080908	SRR3999096	75.3	4425220	93.81	4411052	127	5684461	219643	3908402	3795481	97.11	1176429002	817049611	143.73	145	5681657	ST131	A2	fimH 30 Rx	2	TEM-1; CTX-M-15	33, 76, 139	131	5434745	2	85865		42505	plasmid	scaffold_25 FII(k); scaffold_33 FIA; scaffold_37 R; scaffold_48 FIB; scaffold_53 FII; scaffold_58 col156; scaffold_66 FIA; scaffold_73 FII; scaffold_90 colMG828	colMG828, col156, FIA, FIA, FIB, FII, FII, FII(k), R	FIA (PacBio), FII (Illumina + PacBio), R (PacBio)	5	6	pECAZ146_1	150994	pECAZ146_3	34532	pECAZ146_4	6994	pECAZ146_5	6075
Ecol_AZ147	Israel	Kfar Sava	2012	MiSeq, PacBio	PRJNA316786	SAMN05511182	SRP080908	SRR3999064	78.52	3784255	80.22	3685271	118	5062509	141667	3410682	3303415	96.85	1026615282	720787843	142.38	152	5059283	ST540	NR	fimH 54	3		100, 104, 139	540	4708839	3	116562		63239	plasmid	scaffold_23 FII(k); scaffold_33 FII; scaffold_41 I1; scaffold_42 FIB; scaffold_67 FIB; scaffold_72 FIB	FIB, FIB, FIB, FII, FII(k), I1	FIB (PacBio), FII (PacBio + Illumina)	3	3	pECAZ147_1	154853	pECAZ147_2	116562	not assigned	one rop plasmid not fully circularised
Ecol_AZ150	Colombia	Bogota	2012	MiSeq	PRJNA316786	SAMN05511175	SRP080908	SRR3999072	66.13	3831700	81.23	3731744	152	5004738	116518	3799502	3689012	97.09	1143650102	777102876	155.27	136	5000130	ST744	F	fimH 54	2	TEM-1	55, 139	744		2			25799	unknown, likely plasmid	scaffold_31 FII; scaffold_33 X1; scaffold_54 FIB; scaffold_71 N; scaffold_82 Q1	FIB, FII, N, Q1, X1	unclear	5
Ecol_AZ151	Colombia	Bogota	2012	MiSeq	PRJNA316786	SAMN05511162	SRP080908	SRR3999085	77.49	3937015	83.46	3837580	74	5214226	245011	3620104	3507795	96.9	1089651304	739903704	141.9	148	5212098	ST69	NR	fimH 27	2	TEM-1	55, 103	69		2			33229	unknown, likely plasmid	scaffold_24 FIB; scaffold_36 N	FIB, N	unclear	2
Ecol_AZ152	Colombia	Bogota	2012	MiSeq	PRJNA316786	SAMN05511176	SRP080908	SRR3999070	73.69	3912629	82.94	3810439	85	4943363	196454	3639178	3536398	97.18	1095392578	738543003	149.4	145	4940666	ST10	D	fimH 27	2		78, 100	10		2			4360	unknown, likely plasmid	scaffold_34 I1; scaffold_35 FIB	FIB, I1	unclear	2
Ecol_AZ153	China	Beijing	2012	MiSeq, PacBio	PRJNA316786	SAMN05511160	SRP080908	SRR3999087	78.47	4420388	93.71	4407283	114	5219802	234789	4167706	4049896	97.17	1254479506	863644530	165.46	163	5217739	ST131	A2	fimH 30 R	2	TEM-1	100, 139	131	4998584	2	146162		7483	plasmid	scaffold_22 FIA; scaffold_39 FIB; scaffold_68 Q1; scaffold_89 colMG828; scaffold_101 colMG828; scaffold_109 colMG828	colMG828, colMG828, colMG828, FIA, FII, Q1	Q1 (PacBio)	4	3	pECAZ153_2	99006	pECAZ153_3	4921 (not complete)	pECAZ153_4	4073
Ecol_AZ154	China	Beijing	2012	MiSeq	PRJNA316786	SAMN05511147	SRP080908	SRR3999102	75.88	4420648	93.71	4407516	131	5253782	234695	4604686	4467516	97.02	1386010486	958729563	182.48	176	5252574	ST131	A2	fimH 30 R	2	TEM-1	110, 139	131		2			7483	unknown, likely plasmid	scaffolds_x11 colMG828; scaffold_120 col156; scaffold_38 FIB; scaffold_22 FIA; scaffold_67 Q1	colx12, FIA, FIB, Q1	unclear	4
Ecol_AZ155	China	Beijing	2012	MiSeq, PacBio	PRJNA316786	SAMN05511168	SRP080908	SRR3999079	56.2	3849626	81.61	3748983	173	5064681	101701	3768204	3669973	97.39	1134229404	764580811	150.96	107	5059994	ST44	F	fimH 54	2	CMY-2	18, 100	44	4697045	2	287607		7485	plasmid	scaffold_38 A/C2; scaffold_49 FIA; scaffold_58 FII; scaffold_62; FII; scaffol_109 colpVC	colpVC, FIA, FII, FII, A/C2	A/C2 (PacBio)	4	3	pECAZ155_2	113508	pECAZ155_3	14220	pECAZ155_4	1597
Ecol_AZ159	Colombia	Bogota	2013	MiSeq, PacBio	PRJNA316786	SAMN05511159	SRP080908	SRR3999089	76	4399723	93.27	4386572	59	5096556	334102	4082186	3964896	97.13	1228737986	857517470	168.25	160	5095084	ST131	A3	fimH 22	2		50, 110	131	4926149	2	47531		47531	plasmid	scaffold_15 FII; scaffold_16 N; scaffold_20 FIB; scaffold_28 colMG828	colMG828, FIA, FII, N	N (Pacbio and Illumina)	4	2+	pECAZ159_1	128248		at least one plasmid not fully circularised
Ecol_AZ161	United States	Lafayette	2013	MiSeq, PacBio	PRJNA316786	SAMN05511166	SRP080908	SRR3999081	86.31	4404655	93.37	4390940	97	5138394	191866	4813798	4682183	97.27	1448953198	989160748	192.5	205	5137504	ST131	A2	fimH 30 R	3	TEM-1	54, 70, 110	131	4911496	3	55746		11170	plasmid	scaffold_23 B/O/K/Z; scaffold_31 FIA; scaffold_42 FIB; scaffold_45 colRNAI; scaffold_46 repA; scaffold_49 FII; scaffold_65 colMG828	colRNAI, colMG828, B/O/K/Z, FIA, FIB, FII, repA	col (PacBio), repA (PacBio)	6	2	pECAZ161_1	130905	pECAZ161_2	74891
Ecol_AZ162	United States	Boston	2013	MiSeq, PacBio	PRJNA316786	SAMN05511185	SRP080908	SRR3999061	87.59	4439709	94.11	4425726	80	5325357	192040	4135524	4027604	97.39	1244792724	845488552	158.77	174	5323704	ST131	A2	fimH 30 Rx	3		104, 137	131	5099998	3	142829		12197	plasmid	scaffold_32 FIA; scaffold_34 FII; scaffold_64 colMG828	colMG828, FIA, FII	FIA, FII	3	1	pECAZ162_1	109057
Ecol_AZ166	China	Beijing	2013	MiSeq	PRJNA316786	SAMN05511187	SRP080908	SRR3999059	77.95	4420447	93.71	4407302	108	5100332	236092	3992878	3865600	96.81	1201856278	843721881	165.42	161	5098713	ST131	A2	fimH 30 R	2		104	131		2			7483	unknown, likely plasmid	scaffold_x7 colMG828; scaffold_21 FIA; scaffold_34 FIB	colMG828, FIA, FIB	unclear	3
Ecol_AZ167	China	Beijing	2013	MiSeq	PRJNA316786	SAMN05511165	SRP080908	SRR3999082	75.5	4420097	93.7	4406992	129	5111015	230035	3669890	3556205	96.9	1104636890	793510433	155.25	148	5108848	ST131	A2	fimH 30 R	2		78, 104	131		2			7483	unknown, likely plasmid	scaffold_x12 colMG828; scaffold_21 FIA; scaffold_38 FIB	colMG828, FIA, FIB	unclear	3
Ecol_AZ168	United States	New York	2013	MiSeq	PRJNA316786	SAMN05511167	SRP080908	SRR3999080	67.75	3822255	81.03	3722580	135	5245102	155012	3663352	3563034	97.26	1102668952	760839068	145.06	135	5241002	ST410	E	fimH 24	3	TEM-1	75, 130	410		3			23127	plasmid	scaffold_39 FIB; scaffold_40 FII, scaffold_40 P; scaffold_41 FII(k); scaffold_42 FII; scaffold_56 I1; scaffold_62 N; scaffold78 col156	col156, FIB, FII, FII, FII, I1, N, P	FII(k) (Illumina)	6
	plasmids identified from Illumina data only
[truncated: 10 more columns]
