# Supplementary material for: Genomic epidemiology of global Klebsiella pneumoniae carbapenemase (KPC)-producing Escherichia coli
Source: Sci Rep. 2017 Jul 19;7:5917. doi: 10.1038/s41598-017-06256-2 (PMC5517641; doi:10.1038/s41598-017-06256-2)
Supplement: Supplementary file 3 — Table S2 [file 41598_2017_6256_MOESM3_ESM.xls]

## Sheet: sampleNames_genotypePred_040520
isolate name	resistance gene and variant	percentage identity and genetic variation	estimated copy number
ecol_224	CTX-M-14	100	1
ecol_224	CTX-M-15	100	1
ecol_224	KPC-2	100	1
ecol_224	TEM-1	100	<1
ecol_224	aac6_prime-Ib-cr	100	1
ecol_224	arr-3	100	1
ecol_224	catA1	100	<1
ecol_224	dfrA27	100	1
ecol_224	folP	100	1
ecol_224	gyrB_ecol	100	1
ecol_224	murA	100	1
ecol_224	qnrB6	100	1
ecol_224	rmtB	100	<1
ecol_224	uhpA	100	1
ecol_224	uhpT	100	1
ecol_224	P3	99.54:G180R	1
ecol_224	aadA16	99.53:R22H:A97V:L102P	1
ecol_224	ampC	97.53:D92E:A236T:R248C:Q251R:L254M:K255N:L257R:E261D:D304G:R312H:D367A	1
ecol_224	ampCpromoter	96.37:C64T:A70G:G134A:C151T:C209T:G231-:A246-	1
ecol_224	glpT	96.91:L297F:E443Q:Q444E:E448K	1
ecol_224	gyrA_ecol	97.79:S83L:D87N:D678E	1
ecol_224	mdfA	98.38:N59T:V94I:R190Q:M296I	1
ecol_224	nfsA	99.45:Q195*	1
ecol_224	nfsB	98.02:C57T:G96T:A99C:C204T:G216A:G225A:T278C:C312T:T468G:T501-:C636A	1
ecol_224	parC_ecol	99.16:S80I:D610G	1
ecol_224	parE_ecol	97.57:E460D	1
ecol_224	ptsI	99.65:R367K	1
ecol_224	sul1	98.93:S51P:N52D:G66A:N82D:E143D	1
ecol_224	tet44	99.92:I39X	<1
ecol_224	uhpB	98.40:T374S	1
ecol_224	uhpC	99.16:Y18H:T435A	1
ecol_227	KPC-2	100	1
ecol_227	TEM-1	100	1
ecol_227	aac6_prime-33	100	1
ecol_227	ant2_prime_prime-Ia	100	1
ecol_227	folP	100	1
ecol_227	gyrB_ecol	100	1
ecol_227	murA	100	1
ecol_227	parE_ecol	100	1
ecol_227	uhpA	100	1
ecol_227	uhpT	100	1
ecol_227	P4	99.08:G180A	1
ecol_227	ampC	97.62:T4M:T105A:N201T:P209S:N260T:S298I:T321A:D367A	1
ecol_227	ampCpromoter	97.81:C221T:G231-:A246-	1
ecol_227	glpT	97.43:L297F:E443Q:Q444E:E448K	1
ecol_227	gyrA_ecol	98.10:D678E	1
ecol_227	mdfA	98.05:N59T:L300F:S393L	1
ecol_227	nfsA	98.20:E58D:I117T:K141E:S180N:G187D	1
ecol_227	nfsB	98.17:V93A:K122R	1
ecol_227	parC_ecol	98.90:D475E:Q695L	1
ecol_227	ptsI	99.42:R367K	1
ecol_227	sul1	99.05:S51P:N52D:G66A:N82D	1
ecol_227	sul2	99.76:H88Q	1
ecol_227	uhpB	96.41:P84S:T166I:P252S:H482T	1
ecol_227	uhpC	97.51:Y18H	1
ecol_240	KPC-2	100	2
ecol_240	P3	100	1
ecol_240	TEM-1	100	1
ecol_240	ant3_prime_prime-1a	100	1
ecol_240	catA1	100	1
ecol_240	murA	100	1
ecol_240	uhpA	100	1
ecol_240	ampC	97.79:A8T:Q191K:P209S:T263I:S298I:A316P:D367T:A375T	1
ecol_240	ampCpromoter	96.73:C79T:G124A:G230-:G233A:A245-:T269C	1
ecol_240	dfrA1	99.58:L75V	1
ecol_240	folP	99.06:I38L	1
ecol_240	glpT	97.50:A12V:E448K	1
ecol_240	gyrA_ecol	97.30:A828S	1
ecol_240	gyrB_ecol	98.10:M605L:E703D	1
ecol_240	mdfA	97.81:N59T	1
ecol_240	nfsA	99.03:I117T:K141E:G187D	1
ecol_240	nfsB	98.17:G66D:V93A:A174E	1
ecol_240	parC_ecol	98.99:D475E	1
ecol_240	parE_ecol	96.04:V136I	1
ecol_240	ptsI	99.30:R367K	1
ecol_240	qnrB19	99.69:T177S	2
ecol_240	tetA	98.92:T14G:G163A:A222G:A223G:C249T:A250G:A276G:G277A:A601-:-610C:C997T	1
ecol_240	uhpB	95.81:T75M:P84S:Q441H:G459D:Q463H:H482T	1
ecol_240	uhpC	97.13:Y18H:A51S:A177S:S417A	1
ecol_240	uhpT	97.49:E350Q	1
ecol_244	KPC-2	100	1
ecol_244	TEM-1	100	1
ecol_244	aac6_prime-Ib_a	100	1
ecol_244	aadA2	100	1
ecol_244	ant3_prime_prime-1a	100	1
ecol_244	aph4-Ia	100	1
ecol_244	murA	100	1
ecol_244	qnrB19	100	<1
ecol_244	uhpA	100	1
ecol_244	OXA-9	99.76:W112*	1
ecol_244	P3	98.61:T105A:G180A	1
ecol_244	aac3-IVa	99.62:G732-	1
ecol_244	aac6_prime-Ib8	98.50:X7D:X15L:X16S:X21W:X22F:X23E:X24I:X26M:X27V:X30T:X34S:L47V:Q56H:I92Y:L286P	1
ecol_244	ampC	97.71:A8T:K40R:Q191K:P209S:T263I:S298I:A316P:D367T:A375T	1
ecol_244	ampCpromoter	96.37:T34A:C79T:G124A:G231-:G233A:A246-:T269C	1
ecol_244	cmlA1	98.89:R2S:S304L:S312A:A394V:E395K	1
ecol_244	folP	98.82:I38L:S70C	1
ecol_244	glpT	98.24:E448K	1
ecol_244	gyrA_ecol	97.37:A828S	1
ecol_244	gyrB_ecol	98.14:A618T	1
ecol_244	mdfA	97.73:N59T	1
ecol_244	nfsA	98.89:I117T:K141E:G187D	1
ecol_244	nfsB	98.17:G66D:V93A:A174E	1
ecol_244	parC_ecol	98.68:D475E:T718A:S750C	1
ecol_244	parE_ecol	96.09:V136I	1
ecol_244	ptsI	99.36:V25I:R367K	1
ecol_244	tetA	99.00:T14G:G163A:A222G:A223G:C249T:A250G:A276G:A601-:-610C:C997T	1
ecol_244	uhpB	95.62:T75M:P84S:Q441H:G459D:Q463H:H482T	1
ecol_244	uhpC	97.13:Y18H:A51S:A177S:S417A	1
ecol_244	uhpT	97.49:E350Q	1
ecol_252	CTX-M-15	100	1
ecol_252	OXA-1	100	<1
ecol_252	aac3_prime-IIe	100	1
ecol_252	aac6_prime-Ib-cr	100	<1
ecol_252	aadA23	100	1
ecol_252	ant2_prime_prime-Ia	100	1
ecol_252	aph6-Id	100	1
ecol_252	folP	100	1
ecol_252	gyrB_ecol	100	1
ecol_252	murA	100	1
ecol_252	parE_ecol	100	1
ecol_252	qnrA1	100	1
ecol_252	tet44	100	<1
ecol_252	uhpA	100	1
ecol_252	uhpT	100	1
ecol_252	aac6_prime-Ib8	99.40:L47V:M76L:I92Y:V153I:A329V:Z331E	1
ecol_252	ampC	97.62:A236T:R248C:Q251R:L254M:K255N:L257R:E261D:D304G:R312H:D367A	1
ecol_252	ampCpromoter	96.37:C64T:A70G:G134A:C151T:C209T:G231-:A246-	1
ecol_252	aph3_prime_prime-Ib	99.75:L156Q:H157L	1
ecol_252	catB3	99.84:S155G	1
ecol_252	dfrA14	99.37:C40W	1
ecol_252	dfrA18	99.64:I47M	1
ecol_252	ermB	99.46:I75T:K167R	<1
ecol_252	glpT	99.71:E448K	1
ecol_252	gyrA_ecol	99.28:S83L:D87N	1
ecol_252	mdfA	98.38:N59T:V94I:R190Q:M296I	1
ecol_252	nfsA	90.45:T2L:P3L:T4A:I5V:E6A:I8L:C9S:G10V:H11S:R12D:I14L:R15S:H16L:F17P:T18E:D19P:E20F:P21S:I22R:S23P:A25V	1
ecol_252	nfsB	98.17:M75I:V93A:P209L	1
ecol_252	parC_ecol	99.43:S80I	1
ecol_252	ptsI	99.65:R367K	1
ecol_252	sul2	99.76:H88Q	1
ecol_252	sul3	99.53:A223V:E256D:A262T:F263X	1
ecol_252	tetA	99.00:T14G:G163A:A222G:A223G:C249T:A250G:A276G:A601-:-610C:C997T	1
ecol_252	uhpB	99.13:P84S	1
ecol_252	uhpC	98.79:I108M:A177S:T435A	1
ecol_270	KPC-2	100	1
ecol_270	P3	100	1
ecol_270	TEM-1	100	1
ecol_270	dfrA17	100	1
ecol_270	folP	100	1
ecol_270	murA	100	1
ecol_270	qnrB19	100	55
ecol_270	tet44	100	1
ecol_270	uhpA	100	1
ecol_270	ampC	97.79:A8T:Q191K:P209S:L257F:S298I:A316P:D367T:A375T	1
ecol_270	ampCpromoter	96.37:C79T:G124A:C209T:G231-:G233A:A246-:T269C	1
ecol_270	glpT	97.21:L297F:E443Q:Q444E:E448K	1
ecol_270	gyrA_ecol	97.79:S83L:D87N	1
ecol_270	gyrB_ecol	98.43:E185D:S492N:A618T	1
ecol_270	mdfA	98.14:N59T:I322L:S393L	1
ecol_270	nfsA	97.92:E58D:I117T:K141E:Q147R:G187D	1
ecol_270	nfsB	98.63:V93A	1
ecol_270	parC_ecol	98.01:S80I:E84G:D475E	1
ecol_270	parE_ecol	96.30:V136I:V153I:I355T	1
ecol_270	ptsI	99.65:R367K	1
ecol_270	uhpB	94.95:L4F:P84S:T166I:P252S:Q349H:G459D:Q463H:H482T	1
ecol_270	uhpC	96.60:M14I:T15S:Y18Q:A177S	1
ecol_270	uhpT	97.92:E350Q	1
ecol_276	KPC-2	100	27
ecol_276	SHV-12	100	1
ecol_276	murA	100	1
ecol_276	uhpA	100	1
ecol_276	ampC	97.71:A8T:K40R:Q191K:P209S:T263I:S298I:A316P:D367T:A375T	1
ecol_276	ampCpromoter	96.37:T34A:C79T:G124A:G230-:G233A:A245-:T269C	1
ecol_276	folP	98.82:I38L:S70C	1
ecol_276	glpT	98.24:E448K	1
ecol_276	gyrA_ecol	97.30:S83L:D87N:A828S	1
ecol_276	gyrB_ecol	98.14:A618T	1
ecol_276	nfsB	98.17:G66D:V93A:A174E	1
ecol_276	parC_ecol	98.59:S80I:E84V:A192V:A471G:D475E:Q481H	1
ecol_276	parE_ecol	95.99:V136I:I529L	1
ecol_276	ptsI	99.36:V25I:R367K	1
ecol_276	qnrB19	99.54:K52*:A64D	<1
ecol_276	uhpB	95.62:T75M:P84S:Q441H:G459D:Q463H:H482T	1
ecol_276	uhpC	97.13:Y18H:A51S:A177S:S417A	1
ecol_276	uhpT	97.42:E350Q	1
ecol_316	KPC-2	100	1
ecol_316	P3	100	2
ecol_316	TEM-1	100	2
ecol_316	aac6_prime-33	100	1
ecol_316	aadA5	100	1
ecol_316	ant2_prime_prime-Ia	100	1
ecol_316	aph6-Id	100	1
ecol_316	dfrA17	100	1
ecol_316	folP	100	1
ecol_316	mphA	100	1
ecol_316	murA	100	1
ecol_316	uhpA	100	1
ecol_316	ampC	97.35:V28L:S102I:T105A:E140D:N201T:P209S:N260T:S298I:R325C:D367T	1
ecol_316	ampCpromoter	96.37:G76A:C173T:T177G:A178T:G183A:G231-:A246-	1
ecol_316	aph3_prime_prime-Ib	99.63:L156Q:H157L	1
ecol_316	floR	95.63:N133S:L166F:Q169R:I173V:I177A:M180L:L181P:V273A:I349V:T363A:A389V:S393L:D395G	1
ecol_316	glpT	96.03:L297F:T348N:E443Q:Q444E:E448K	1
ecol_316	gyrA_ecol	97.98:S83L:D87N	1
ecol_316	gyrB_ecol	98.59:T653I	1
ecol_316	mdfA	98.05:A42V:N59T:V94I:S393L	1
ecol_316	nfsA	97.79:E58D:I117T:K141E:G187D:A188E	1
ecol_316	nfsB	97.40:V93A:E137Q:A174E	1
ecol_316	parC_ecol	95.22:S57T:S80I:D197E:K200N:D309E:L344R:D475E	1
ecol_316	parE_ecol	97.04:L416F	1
ecol_316	ptsI	99.59:R367K	1
ecol_316	sul1	99.05:S51P:N52D:G66A:N82D	1
ecol_316	sul1_v2	98.46:V181I:R212G:N217S:G220S:I222V:T231I:R239G:A240V:A242S:E243D:E246L:G247S:A249G:K256T:S312L	1
ecol_316	sul2	99.76:H88Q	1
ecol_316	uhpB	96.75:P84S:A338V	1
ecol_316	uhpC	96.98:Y18H:S417A	1
ecol_316	uhpT	97.70:E350Q	1
ecol_356	KPC-2	100	32
ecol_356	SHV-12	100	1
ecol_356	murA	100	1
ecol_356	uhpA	100	1
ecol_356	ampC	97.71:A8T:K40R:Q191K:P209S:T263I:S298I:A316P:D367T:A375T	1
ecol_356	ampCpromoter	96.37:T34A:C79T:G124A:G230-:G233A:A245-:T269C	1
ecol_356	folP	98.82:I38L:S70C	1
ecol_356	glpT	98.24:E448K	1
ecol_356	gyrA_ecol	97.30:S83L:D87N:A828S	1
ecol_356	gyrB_ecol	98.14:A618T	1
ecol_356	nfsB	98.17:G66D:V93A:A174E	1
ecol_356	parC_ecol	98.59:S80I:E84V:A192V:A471G:D475E:Q481H	1
ecol_356	parE_ecol	95.99:V136I:I529L	1
ecol_356	ptsI	99.36:V25I:R367K	1
ecol_356	uhpB	95.62:T75M:P84S:Q441H:G459D:Q463H:H482T	1
ecol_356	uhpC	97.13:Y18H:A51S:A177S:S417A	1
ecol_356	uhpT	97.42:E350Q	1
ecol_386	KPC-3	100	1
ecol_386	OXA-9	100	2
ecol_386	SHV-5	100	1
ecol_386	TEM-1	100	1
ecol_386	aac3_prime-IId	100	1
ecol_386	aph6-Id	100	1
ecol_386	dfrA1	100	1
ecol_386	folP	100	1
ecol_386	gyrB_ecol	100	1
ecol_386	murA	100	1
ecol_386	sat2A	100	1
ecol_386	uhpA	100	1
ecol_386	uhpT	100	1
ecol_386	P3	99.08:G180A	3
ecol_386	aac6_prime-Ib8	98.40:G7D:P15L:T16S:*21W:V22F:D23E:T24I:A26M:I27V:S30T:X34S:L47V:X56H:I92Y:X329V:Z331E	1
ecol_386	ampC	97.62:T4M:T105A:N201T:P209S:N260T:S298I:T321A:D367A	1
ecol_386	ampCpromoter	97.81:C221T:G230-:A245-	1
ecol_386	ant3_prime_prime-1a	98.87:A684G:A708-:G709-:A710-:C750T	4
ecol_386	aph3_prime_prime-Ib	99.63:L156Q:H157L	1
ecol_386	dfrA14	99.16:I6M:C40W	1
ecol_386	glpT	97.43:L297F:E443Q:Q444E:E448K	1
ecol_386	gyrA_ecol	98.02:S83L:D87N:D678E	1
ecol_386	mdfA	98.05:N59T:L300F:S393L	1
ecol_386	nfsA	99.31:E58D:I117T:K141E:S180N:G187D	1
ecol_386	nfsB	98.17:V93A:K122R	1
ecol_386	parC_ecol	98.85:S80I:D475E:Q695L	1
ecol_386	parE_ecol	96.99:E460K	1
ecol_386	ptsI	99.36:E117K:R367K	1
ecol_386	sul1	99.05:S51P:N52D:G66A:N82D	1
ecol_386	sul2	99.76:H88Q	1
ecol_386	tetA	99.00:T14G:G163A:A222G:A223G:C249T:A250G:A276G:A601-:-610C:C997T	1
ecol_386	uhpB	96.41:P84S:T166I:P252S:H482T	1
ecol_386	uhpC	97.51:Y18H	1
ecol_422	CTX-M-2	100	1
ecol_422	KPC-2	100	2
ecol_422	OXA-1	100	4
ecol_422	Pa_Pb	100	1
ecol_422	aac6_prime-Ib-cr	100	4
ecol_422	aadA5	100	1
ecol_422	ampC	100	1
ecol_422	arr-3	100	5
ecol_422	dfrA17	100	1
ecol_422	folP	100	1
ecol_422	glpT	100	1
ecol_422	gyrB_ecol	100	1
ecol_422	mphA	100	1
ecol_422	nfsA	100	1
ecol_422	nfsB	100	1
ecol_422	ptsI	100	1
ecol_422	tet44	100	1
ecol_422	uhpA	100	1
ecol_422	uhpB	100	1
ecol_422	uhpC	100	1
ecol_422	uhpT	100	1
ecol_422	TEM-1	99.65:E102X:R162X:A215X	3
ecol_422	aac3_prime-IIe	99.53:I271N	1
ecol_422	ampCpromoter	98.18:G230-:A245-	1
ecol_422	catB3	99.68:S155G	4
ecol_422	ermB	99.46:I75T:K167R	<1
ecol_422	gyrA_ecol	99.47:S83L:D87N	1
ecol_422	mdfA	99.84:N59T	1
ecol_422	murA	99.84:P99S	1
ecol_422	parC_ecol	99.83:S80I	1
ecol_422	parE_ecol	97.36:S458A	1
ecol_422	sul1	98.93:A48D:S51P:N52D:G66A:N82D	1
ecol_452	KPC-2	100	7
ecol_452	aac6_prime-Ib-cr	100	7
ecol_452	arr-3	100	7
ecol_452	dfrA27	100	7
ecol_452	folP	100	1
ecol_452	gyrA_ecol	100	1
ecol_452	gyrB_ecol	100	1
ecol_452	murA	100	1
ecol_452	nfsA	100	1
ecol_452	parE_ecol	100	1
ecol_452	qnrB6	100	7
ecol_452	tet44	100	1
ecol_452	uhpA	100	1
ecol_452	uhpB	100	1
ecol_452	uhpC	100	1
ecol_452	uhpT	100	1
ecol_452	P3	94.88:G180A:G206T:A209C:G210T:A211T:T213G:A214T	7
ecol_452	aadA16	99.53:R22H:A97V:L102P	7
ecol_452	ampC	98.23:A13T:Q23K:T105A:S252I:L270V:S298I:I300V:D367A	1
ecol_452	ampCpromoter	97.81:G231-:A246-:G249A	1
ecol_452	glpT	99.78:E448K	1
ecol_452	mdfA	99.84:N59T	1
ecol_452	nfsB	98.32:M75I:V93A	1
ecol_452	parC_ecol	99.92:P401L	1
ecol_452	ptsI	99.88:R367K	1
ecol_452	sul1	99.05:S51P:N52D:G66A:N82D	7
ecol_516	CTX-M-15	100	1
ecol_516	KPC-2	100	2
ecol_516	OXA-1	100	1
ecol_516	aac6_prime-Ib-cr	100	1
ecol_516	aadA5	100	1
ecol_516	dfrA17	100	1
ecol_516	folP	100	1
ecol_516	gyrB_ecol	100	1
ecol_516	mphA	100	1
ecol_516	murA	100	1
ecol_516	nfsA	100	1
ecol_516	uhpA	100	1
ecol_516	uhpB	100	1
ecol_516	uhpC	100	1
ecol_516	uhpT	100	1
ecol_516	ampC	97.26:Q23K:T105A:A236T:R248C:Q251R:L254M:K255N:L257R:E261D:D304G:D367T	1
ecol_516	ampCpromoter	98.18:G231-:A246-	1
ecol_516	glpT	98.83:E448K	1
ecol_516	gyrA_ecol	99.39:S83L:D87N:Q327L	1
ecol_516	mdfA	98.70:N59T:V94I:L379Q	1
ecol_516	nfsB	98.17:G66D:M75I:V93A	1
ecol_516	parC_ecol	99.83:S80I	1
ecol_516	parE_ecol	97.36:S458A	1
ecol_516	ptsI	99.71:R367K	1
ecol_516	sul1	99.05:S51P:N52D:G66A:N82D	1
ecol_516	tetA	99.00:T14G:G163A:A222G:A223G:C249T:A250G:A276G:A601-:-610C:C997T	1
ecol_517	CTX-M-15	100	1
ecol_517	KPC-2	100	2
ecol_517	OXA-1	100	1
ecol_517	aac6_prime-Ib-cr	100	1
ecol_517	aadA5	100	1
ecol_517	dfrA17	100	1
ecol_517	folP	100	1
ecol_517	gyrB_ecol	100	1
ecol_517	mphA	100	1
ecol_517	murA	100	1
ecol_517	nfsA	100	1
ecol_517	uhpA	100	1
ecol_517	uhpB	100	1
ecol_517	uhpC	100	1
ecol_517	uhpT	100	1
ecol_517	ampC	97.26:Q23K:T105A:A236T:R248C:Q251R:L254M:K255N:L257R:E261D:D304G:D367T	1
ecol_517	ampCpromoter	98.18:G231-:A246-	1
ecol_517	glpT	98.83:E448K	1
ecol_517	gyrA_ecol	99.39:S83L:D87N:Q327L	1
ecol_517	mdfA	98.70:N59T:V94I:L379Q	1
ecol_517	nfsB	98.17:G66D:M75I:V93A	1
ecol_517	parC_ecol	99.83:S80I	1
ecol_517	parE_ecol	97.36:S458A	1
ecol_517	ptsI	99.71:R367K	1
ecol_517	sul1	99.05:S51P:N52D:G66A:N82D	1
ecol_517	tetA	99.00:T14G:G163A:A222G:A223G:C249T:A250G:A276G:A601-:-610C:C997T	1
ecol_542	CTX-M-27	100	1
ecol_542	KPC-2	100	3
ecol_542	murA	100	1
ecol_542	uhpA	100	1
ecol_542	P3	99.54:G180A	1
ecol_542	ampC	97.71:A8T:K40R:Q191K:P209S:T263I:S298I:A316P:D367T:A375T	1
ecol_542	ampCpromoter	96.37:T34A:C79T:G124A:G230-:G233A:A245-:T269C	1
ecol_542	folP	98.82:I38L:S70C	1
ecol_542	glpT	98.24:E448K	1
ecol_542	gyrA_ecol	97.30:S83L:D87N:A828S	1
ecol_542	gyrB_ecol	98.14:A618T	1
ecol_542	mdfA	97.73:N59T	1
ecol_542	nfsA	98.89:I117T:K141E:G187D	1
ecol_542	nfsB	98.17:G66D:V93A:A174E	1
ecol_542	parC_ecol	98.59:S80I:E84V:A192V:A471G:D475E:Q481H	1
ecol_542	parE_ecol	95.99:V136I:I529L	1
ecol_542	ptsI	99.36:V25I:R367K	1
ecol_542	uhpB	95.62:T75M:P84S:Q441H:G459D:Q463H:H482T	1
ecol_542	uhpC	97.13:Y18H:A51S:A177S:S417A	1
ecol_542	uhpT	97.42:E350Q	1
ecol_545	CTX-M-15	100	1
ecol_545	CTX-M-27	100	1
ecol_545	KPC-2	100	1
ecol_545	OXA-1	100	1
ecol_545	aac6_prime-Ib-cr	100	1
ecol_545	folP	100	1
ecol_545	gyrB_ecol	100	1
ecol_545	murA	100	1
ecol_545	parE_ecol	100	1
ecol_545	qnrS1	100	1
ecol_545	uhpT	100	1
ecol_545	P3	99.54:G180R	1
ecol_545	TEM-1	99.88:A215X	2
ecol_545	ampC	97.62:T4M:T105A:N201T:P209S:N260T:S298I:T321A:D367A	1
ecol_545	ampCpromoter	97.81:C221T:G231-:A246-	1
ecol_545	catB3	99.68:S155G	1
ecol_545	glpT	97.43:L297F:E443Q:Q444E:E448K	1
ecol_545	gyrA_ecol	98.10:D678E	1
ecol_545	mdfA	98.05:N59T:L300F:S393L	1
ecol_545	nfsA	98.20:E58D:I117T:K141E:S180N:G187D	1
ecol_545	nfsB	98.17:V93A:K122R	1
ecol_545	parC_ecol	98.90:D475E:Q695L	1
ecol_545	ptsI	99.42:R367K	1
ecol_545	uhpA	97.46:G34S	1
ecol_545	uhpB	96.41:P84S:T166I:P252S:H482T	1
ecol_545	uhpC	97.51:Y18H	1
ecol_583	KPC-2	100	1
ecol_583	TEM-1	100	1
ecol_583	aac6_prime-33	100	1
ecol_583	ant2_prime_prime-Ia	100	1
ecol_583	folP	100	1
ecol_583	gyrB_ecol	100	1
ecol_583	murA	100	1
ecol_583	tet44	100	1
ecol_583	uhpA	100	1
ecol_583	uhpB	100	1
ecol_583	P4	99.08:G180A	1
ecol_583	ampC	97.44:D92E:A236T:R248C:Q251R:L254M:K255N:L257R:E261D:D304G:R312H:D367A	1
ecol_583	ampCpromoter	96.37:C64T:A70G:G134A:C151T:C209T:G231-:A246-	1
ecol_583	glpT	99.71:E448K	1
ecol_583	gyrA_ecol	98.89:S83L:D87N	1
ecol_583	mdfA	98.38:N59T:V94I:R190Q:M296I	1
ecol_583	nfsA	98.89:E24D:R27C:I117T:G187D	1
ecol_583	nfsB	98.63:M75I:V93A	1
ecol_583	parC_ecol	99.21:S80I	1
ecol_583	parE_ecol	97.57:S458A	1
ecol_583	ptsI	99.65:R367K	1
ecol_583	sul1	99.05:S51P:N52D:G66A:N82D	1
ecol_583	sul2	99.76:H88Q	1
ecol_583	uhpC	99.77:T435A	1
ecol_583	uhpT	97.99:E350Q	1
ecol_584	KPC-3	100	3
ecol_584	folP	100	1
ecol_584	gyrA_ecol	100	1
ecol_584	gyrB_ecol	100	1
ecol_584	murA	100	1
ecol_584	parC_ecol	100	1
ecol_584	uhpA	100	1
ecol_584	uhpB	100	1
ecol_584	ampC	97.53:A236T:R248C:Q251R:L254M:K255N:L257R:E261D:D304G:R312H:D367A	1
ecol_584	ampCpromoter	96.37:C64T:A70G:G134A:C151T:C209T:G231-:A246-	1
ecol_584	dfrA14	99.16:I6M:C40W	3
ecol_584	glpT	99.71:E448K	1
ecol_584	mdfA	98.95:N59T:L379Q	1
ecol_584	nfsA	98.34:I117T:A172S:G187D	1
ecol_584	nfsB	98.17:M75I:V93A	1
ecol_584	parE_ecol	98.46:S474N	1
ecol_584	ptsI	99.42:R367K	1
ecol_584	uhpC	99.77:T435A	1
ecol_584	uhpT	97.99:E350Q	1
ecol_656	CTX-M-15	100	1
ecol_656	KPC-2	100	1
ecol_656	TEM-1	100	1
ecol_656	dfrA21	100	1
ecol_656	murA	100	1
ecol_656	uhpA	100	1
ecol_656	ampC	97.71:A8T:K40R:Q191K:P209S:T263I:S298I:A316P:D367T:A375T	1
ecol_656	ampCpromoter	96.37:T34A:C79T:G124A:G231-:G233A:A246-:T269C	1
ecol_656	folP	98.82:I38L:S70C	1
ecol_656	glpT	98.24:E448K	1
ecol_656	gyrA_ecol	97.30:S83L:D87N:A828S	1
ecol_656	gyrB_ecol	98.14:A618T	1
ecol_656	mdfA	97.73:N59T	1
ecol_656	nfsA	98.89:I117T:K141E:G187D	1
ecol_656	nfsB	98.17:G66D:V93A:A174E	1
ecol_656	parC_ecol	98.59:S80I:E84V:A192V:A471G:D475E:Q481H	1
ecol_656	parE_ecol	95.99:V136I:I529L	1
ecol_656	ptsI	99.36:V25I:R367K	1
ecol_656	sul1	99.05:S51P:N52D:G66A:N82D	1
ecol_656	tetA	99.00:T14G:G163A:A222G:A223G:C249T:A250G:A276G:A601-:-610C:C997T	1
ecol_656	uhpB	95.55:T75M:P84S:Q441H:G459D:Q463H:H482T	1
ecol_656	uhpC	97.13:Y18H:A51S:A177S:S417A	1
ecol_656	uhpT	97.42:E350Q	1
ecol_736	CTX-M-15	100	1
ecol_736	KPC-2	100	2
ecol_736	TEM-1	100	1
ecol_736	dfrA21	100	2
ecol_736	murA	100	1
ecol_736	uhpA	100	1
ecol_736	ampC	97.71:A8T:K40R:Q191K:P209S:T263I:S298I:A316P:D367T:A375T	1
ecol_736	ampCpromoter	96.37:T34A:C79T:G124A:G231-:G233A:A246-:T269C	1
ecol_736	folP	98.82:I38L:S70C	1
ecol_736	glpT	98.24:E448K	1
ecol_736	gyrA_ecol	97.30:S83L:D87N:A828S	1
ecol_736	gyrB_ecol	98.14:A618T	1
ecol_736	mdfA	97.73:N59T	1
ecol_736	nfsA	98.89:I117T:K141E:G187D	1
ecol_736	nfsB	98.17:G66D:V93A:A174E	1
ecol_736	parC_ecol	98.59:S80I:E84V:A192V:A471G:D475E:Q481H	1
ecol_736	parE_ecol	95.99:V136I:I529L	1
ecol_736	ptsI	99.36:V25I:R367K	1
ecol_736	sul1	99.05:S51P:N52D:G66A:N82D	2
ecol_736	tetA	99.00:T14G:G163A:A222G:A223G:C249T:A250G:A276G:A601-:-610C:C997T	1
ecol_736	uhpB	95.55:T75M:P84S:Q441H:G459D:Q463H:H482T	1
ecol_736	uhpC	97.13:Y18H:A51S:A177S:S417A	1
ecol_736	uhpT	97.42:E350Q	1
ecol_744	KPC-2	100	5
ecol_744	OXA-1	100	5
ecol_744	aac6_prime-Ib-cr	100	5
ecol_744	aadA2	100	1
ecol_744	arr-3	100	5
ecol_744	catA1	100	5
ecol_744	dfrA12	100	1
ecol_744	folP	100	1
ecol_744	glpT	100	1
ecol_744	gyrB_ecol	100	1
ecol_744	nfsA	100	1
ecol_744	nfsB	100	1
ecol_744	ptsI	100	1
ecol_744	tet44	100	1
ecol_744	uhpA	100	1
ecol_744	uhpB	100	1
ecol_744	uhpC	100	1
ecol_744	uhpT	100	1
ecol_744	P3	99.54:G180A	2
ecol_744	TEM-1	99.88:A215T	4
ecol_744	aac6_prime-Ib8	99.40:S30T:L47V:M76L:I92Y:V153I:X329V	3
ecol_744	ampC	97.18:Q23K:T105A:P110S:A236T:R248C:Q251R:L254M:K255N:L257R:E261D:D304G:D367T	1
ecol_744	ampCpromoter	98.18:G230-:A245-	1
ecol_744	ant3_prime_prime-Ia	96.40:N59D:I66T:A67I:V69I:T71N:V77L:G78S:P86S:H105Y:T115A:R117K:I127L:L131M:T133A:S136F:I142T:V146I:I150L:T186M:L213F:N227R:T231K:P236Q:V258I:M273I:E274K:I284L:R288K:E295K:R298H:Q305H:V310I:H311R:Y312F:T318I	<1
ecol_744	catB3	99.68:S155G	5
ecol_744	gyrA_ecol	99.47:S83L:D87N	1
ecol_744	mdfA	99.84:N59T	1
ecol_744	murA	99.84:P99S	1
ecol_744	parC_ecol	99.83:S80I	1
ecol_744	parE_ecol	97.36:S458A	1
ecol_744	qepA	99.74:F95L:V134I:L328W	1
ecol_744	sul1	99.05:S51P:N52D:G66A:N82D	5
ecol_867	KPC-3	100	22
ecol_867	P3	100	1
ecol_867	TEM-1	100	1
ecol_867	aac3_prime-IId	100	2
ecol_867	aadA5	100	2
ecol_867	dfrA17	100	2
ecol_867	mphA	100	2
ecol_867	murA	100	1
ecol_867	uhpA	100	1
ecol_867	ampC	97.71:A8T:K40R:Q191K:P209S:T263I:S298I:A316P:D367T:A375T	1
ecol_867	ampCpromoter	96.37:T34A:C79T:G124A:G230-:G233A:A245-:T269C	1
ecol_867	aph3_prime_prime-Ib	99.63:L156Q:H157L	2
ecol_867	aph6-Id	99.76:E47K	2
ecol_867	folP	98.82:I38L:S70C	1
ecol_867	glpT	98.24:E448K	1
ecol_867	gyrA_ecol	97.30:S83L:D87N:A828S	1
ecol_867	gyrB_ecol	98.14:A618T	1
ecol_867	mdfA	97.73:N59T	1
ecol_867	nfsA	98.89:I117T:K141E:G187D	1
ecol_867	nfsB	98.17:G66D:V93A:A174E	1
ecol_867	parC_ecol	98.59:S80I:E84V:A192V:A471G:D475E:Q481H	1
ecol_867	parE_ecol	95.99:V136I:I529L	1
ecol_867	ptsI	99.36:V25I:R367K	1
ecol_867	sul1	99.05:S51P:N52D:G66A:N82D	2
ecol_867	sul2	99.76:H88Q	2
ecol_867	tetA	99.00:T14G:G163A:A222G:A223G:C249T:A250G:A276G:A601-:-610C:C997T	2
ecol_867	uhpB	95.62:T75M:P84S:Q441H:G459D:Q463H:H482T	1
ecol_867	uhpC	97.13:Y18H:A51S:A177S:S417A	1
ecol_867	uhpT	97.42:E350Q	1
ecol_869	KPC-2	100	11
ecol_869	TEM-1	100	1
ecol_869	folP	100	1
ecol_869	gyrA_ecol	100	1
ecol_869	gyrB_ecol	100	1
ecol_869	murA	100	1
ecol_869	nfsA	100	1
ecol_869	parC_ecol	100	1
ecol_869	parE_ecol	100	1
ecol_869	uhpA	100	1
ecol_869	uhpT	100	1
ecol_869	P3	99.08:G180A	1
ecol_869	ampC	97.44:A130T:A236T:R248C:Q251R:L254M:K255N:P256H:L257R:E261D:S298I:I300V:D367A	1
ecol_869	ampCpromoter	96.37:C64T:A70G:G134A:C151T:C209T:G230-:A245-	1
ecol_869	ant2_prime_prime-Ia	99.47:-95G:-96G:-97G	1
ecol_869	glpT	98.83:E448K	1
ecol_869	mdfA	98.38:N59T:V94I:R190Q:M296I	1
ecol_869	nfsB	98.32:M75I:V93A	1
ecol_869	ptsI	99.59:R367K	1
ecol_869	tet44	99.84:T342N	1
ecol_869	uhpB	98.40:T374S	1
ecol_869	uhpC	99.16:Y18H:T435A	1
ecol_870	CTX-M-2	100	1
ecol_870	KPC-2	100	24
ecol_870	aac3-VIa_c	100	1
ecol_870	ant3_prime_prime-1a	100	1
ecol_870	folP	100	1
ecol_870	gyrB_ecol	100	1
ecol_870	murA	100	1
ecol_870	parE_ecol	100	1
ecol_870	uhpA	100	1
ecol_870	uhpT	100	1
ecol_870	ampC	97.62:A236T:R248C:Q251R:L254M:K255N:L257R:E261D:D304G:R312H:D367A	1
ecol_870	ampCpromoter	96.37:C64T:A70G:G134A:C151T:C209T:G231-:A246-	1
ecol_870	glpT	99.71:E448K	1
ecol_870	gyrA_ecol	99.28:S83L:D87N	1
ecol_870	mdfA	98.38:N59T:V94I:R190Q:M296I	1
ecol_870	nfsA	90.45:T2L:P3L:T4A:I5V:E6A:I8L:C9S:G10V:H11S:R12D:I14L:R15S:H16L:F17P:T18E:D19P:E20F:P21S:I22R:S23P:A25V	1
ecol_870	nfsB	98.17:M75I:V93A:P209L	1
ecol_870	parC_ecol	99.43:S80I	1
ecol_870	ptsI	99.65:R367K	1
ecol_870	sul1	99.05:S51P:N52D:G66A:N82D	1
ecol_870	tetA	99.00:T14G:G163A:A222G:A223G:C249T:A250G:A276G:A601-:-610C:C997T	1
ecol_870	uhpB	99.13:P84S	1
ecol_870	uhpC	98.72:I108M:A177S:T435A	1
ecol_871	KPC-3	100	2
ecol_871	dfrB3	100	2
ecol_871	folP	100	1
ecol_871	gyrA_ecol	100	1
ecol_871	gyrB_ecol	100	1
ecol_871	murA	100	1
ecol_871	nfsA	100	1
ecol_871	parE_ecol	100	1
ecol_871	qnrB2	100	2
ecol_871	uhpA	100	1
ecol_871	uhpT	100	1
ecol_871	ampC	97.09:T105A:A210P:A236T:R248C:Q251R:L254M:K255N:L257R:E261D:D304G:R312H:D367A	1
ecol_871	ampCpromoter	96.37:C64T:A70G:G134A:C151T:C209T:G231-:A246-	1
ecol_871	glpT	98.90:E448K	1
ecol_871	mdfA	98.87:N59T:V94I:L379Q	1
ecol_871	nfsB	98.32:M75I:V93A	1
ecol_871	parC_ecol	98.68:R681H	1
ecol_871	ptsI	99.65:R367K	1
ecol_871	sul1	99.05:S51P:N52D:G66A:N82D	2
ecol_871	uhpB	98.07:T374S	1
ecol_871	uhpC	99.16:Y18H:T435A	1
ecol_875	KPC-2	100	13
ecol_875	SHV-12	100	1
ecol_875	murA	100	1
ecol_875	uhpA	100	1
ecol_875	ampC	97.71:A8T:K40R:Q191K:P209S:T263I:S298I:A316P:D367T:A375T	1
ecol_875	ampCpromoter	96.37:T34A:C79T:G124A:G231-:G233A:A246-:T269C	1
ecol_875	folP	98.82:I38L:S70C	1
ecol_875	glpT	98.24:E448K	1
ecol_875	gyrA_ecol	97.30:S83L:D87N:A828S	1
ecol_875	gyrB_ecol	98.14:A618T	1
ecol_875	nfsB	98.17:G66D:V93A:A174E	1
ecol_875	parC_ecol	98.59:S80I:E84V:A192V:A471G:D475E:Q481H	1
ecol_875	parE_ecol	95.99:V136I:I529L	1
ecol_875	ptsI	99.36:V25I:R367K	1
ecol_875	uhpB	95.62:T75M:P84S:Q441H:G459D:Q463H:H482T	1
ecol_875	uhpC	97.13:Y18H:A51S:A177S:S417A	1
ecol_875	uhpT	97.42:E350Q	1
ecol_877	KPC-3	100	1
ecol_877	Pa_Pb	100	1
ecol_877	TEM-30	100	1
ecol_877	dfrA1	100	1
ecol_877	dfrA15	100	1
ecol_877	folP	100	1
ecol_877	gyrB_ecol	100	1
ecol_877	murA	100	1
ecol_877	nfsA	100	1
ecol_877	sat2A	100	1
ecol_877	uhpA	100	1
ecol_877	uhpB	100	1
ecol_877	uhpC	100	1
ecol_877	uhpT	100	1
ecol_877	OXA-9	99.76:W112*	1
ecol_877	ampC	97.26:Q23K:T105A:A236T:R248C:Q251R:L254M:K255N:L257R:E261D:D304G:D367T	1
ecol_877	ampCpromoter	98.18:G231-:A246-	1
ecol_877	ant3_prime_prime-1a	98.87:A684G:A701-:A702-:G703-:C750T	3
ecol_877	aph3_prime_prime-Ib	99.51:E10K:L156Q:H157L	1
ecol_877	aph6-Id	99.64:E47K:D148E	1
ecol_877	glpT	98.83:E448K	1
ecol_877	gyrA_ecol	99.47:S83L:D87N	1
ecol_877	mdfA	98.70:N59T:V94I:L379Q	1
ecol_877	nfsB	98.17:G66D:M75I:V93A	1
ecol_877	parC_ecol	99.83:S80I	1
ecol_877	parE_ecol	97.36:S458A	1
ecol_877	ptsI	99.71:R367K	1
ecol_877	sul1	98.93:S51P:N52D:G66A:N82D:F259I	1
ecol_877	tetA	99.00:T14G:G163A:A222G:A223G:C249T:A250G:A276G:A601-:-610C:C997T	1
ecol_878	KPC-2	100	1
ecol_878	P3	100	<1
ecol_878	TEM-1	100	<1
ecol_878	aadA5	100	1
ecol_878	aph6-Id	100	<1
ecol_878	dfrA17	100	1
ecol_878	folP	100	1
ecol_878	mphA	100	1
ecol_878	murA	100	1
ecol_878	parC_ecol	100	1
ecol_878	parE_ecol	100	1
ecol_878	uhpT	100	1
ecol_878	ampC	97.88:T4M:T105A:E140D:N201T:P209S:N260T:S298I:R325C:D367T	1
ecol_878	ampCpromoter	97.81:C221T:G230-:A245-	1
ecol_878	aph3_prime_prime-Ib	99.63:L156Q:H157L	<1
ecol_878	glpT	96.03:L297F:T348N:E443Q:Q444E:E448K	1
ecol_878	gyrA_ecol	98.10:D678E	1
ecol_878	gyrB_ecol	98.39:E703D	1
ecol_878	mdfA	97.49:N59T:V94I:T317A:I322L:S393L	1
ecol_878	nfsA	98.06:E58D:I117T:K141E:A172S:G187D	1
ecol_878	nfsB	98.17:V93A	1
ecol_878	ptsI	99.59:R367K	1
ecol_878	sul1	99.05:S51P:N52D:G66A:N82D	1
ecol_878	sul2	99.39:A66E:H88Q	<1
ecol_878	uhpA	95.95:A110S	1
ecol_878	uhpB	96.61:P84S:D205A	1
ecol_878	uhpC	97.81:Y18H:G282D:T435A	1
ecol_879	KPC-2	100	<1
ecol_879	P3	100	<1
ecol_879	TEM-1	100	<1
ecol_879	aph6-Id	100	1
ecol_879	dfrA17	100	1
ecol_879	folP	100	1
ecol_879	glpT	100	1
ecol_879	murA	100	1
ecol_879	tet44	100	1
ecol_879	uhpA	100	1
ecol_879	OXA-9	99.76:W112*	<1
ecol_879	ampC	97.88:A8T:Q191K:P209S:S298I:A316P:D367A	1
ecol_879	ampCpromoter	97.04:C79T:G124A:C168T:G231C:C232A:G233C:C235T:T237A:A238T:T240A:A242T:T244A:A245C:A246C:C247G:G249C:C250T:C253T:T254G:T255C:G256T:T258C:C259A:C262T:A263T:T265G:T266C:G267C:C268G:T269C:G270A	1
ecol_879	aph3_prime_prime-Ib	99.63:L156Q:H157L	1
ecol_879	gyrA_ecol	97.94:S83L:D87N:D678E:A828S	1
ecol_879	gyrB_ecol	98.26:A618T	1
ecol_879	mdfA	97.81:A9V:N59T	1
ecol_879	nfsA	99.03:I117T:K141E:G187D	1
ecol_879	nfsB	98.17:G66D:V93A:A174E	1
ecol_879	parC_ecol	99.61:S80I	1
ecol_879	parE_ecol	99.84:L254Q:L416F	1
ecol_879	ptsI	99.48:R367K	1
ecol_879	sul2	99.39:A66E:H88Q	1
ecol_879	uhpB	95.88:P84S:Q441H:G459D:Q463H:H482T	1
ecol_879	uhpC	97.20:Y18H:A177S:S417A	1
ecol_879	uhpT	97.56:E350Q	1
ecol_881	CTX-M-15	100	1
ecol_881	KPC-2	100	<1
ecol_881	OXA-1	100	1
ecol_881	aac3_prime-IIe	100	1
ecol_881	aac6_prime-Ib-cr	100	2
ecol_881	aadA5	100	1
ecol_881	arr-3	100	<1
ecol_881	dfrA17	100	1
ecol_881	dfrA27	100	<1
ecol_881	folP	100	1
ecol_881	murA	100	1
ecol_881	qnrB6	100	1
ecol_881	uhpA	100	1
ecol_881	uhpT	100	1
ecol_881	P3	94.88:G180A:G206T:A209C:G210T:A211T:T213G:A214T	<1
ecol_881	aadA16	99.53:R22H:A97V:L102P	<1
ecol_881	ampC	97.97:A8T:Q191K:P209S:L257F:V294L:S298I:A316P:D367A	1
ecol_881	ampCpromoter	96.00:C79T:G124A:G185A:C209T:G231-:G233A:A246-:T269C	1
ecol_881	ermB	99.46:I75T:K167R	<1
ecol_881	glpT	97.58:L297F:E443Q:Q444E:E448K	1
ecol_881	gyrA_ecol	97.60:S83L:D87N:D678E:A828S	1
ecol_881	gyrB_ecol	98.39:S492N:A618T:E656D	1
ecol_881	mdfA	98.22:N59T:S393L	1
ecol_881	mphA	99.78:*302A	1
ecol_881	nfsA	98.34:-129T:C136T:G166A:A301G:T351C:A422G:A424G:T430G:A441G:G561A:G583A	1
ecol_881	nfsB	98.63:V93A	1
ecol_881	parC_ecol	98.68:S80I:D475E	1
ecol_881	parE_ecol	96.20:T172A:S458A	1
ecol_881	ptsI	99.59:R367K	1
ecol_881	sul1	99.05:S51P:N52D:G66A:N82D	1
ecol_881	tetA	99.00:T14G:G163A:A222G:A223G:C249T:A250G:A276G:A601-:-610C:C997T	1
ecol_881	uhpB	95.48:L4F:T75M:P84S:T166I:P252S:H482T	1
ecol_881	uhpC	96.90:Y18H:S417A	1
ecol_AZ146	CTX-M-15	100	1
ecol_AZ146	KPC-2	100	1
ecol_AZ146	OXA-1	100	1
ecol_AZ146	TEM-1	100	1
ecol_AZ146	aac3_prime-IIe	100	1
ecol_AZ146	aac6_prime-Ib-cr	100	1
ecol_AZ146	aadA5	100	<1
ecol_AZ146	dfrA17	100	<1
ecol_AZ146	mphA	100	<1
ecol_AZ146	murA	100	1
ecol_AZ146	uhpA	100	1
ecol_AZ146	OXA-9	99.76:W112*	1
ecol_AZ146	P3	99.08:G180A	1
ecol_AZ146	ampC	97.71:A8T:K40R:Q191K:P209S:T263I:S298I:A316P:D367T:A375T	1
ecol_AZ146	ampCpromoter	96.37:T34A:C79T:G124A:G231-:G233A:A246-:T269C	1
ecol_AZ146	folP	98.82:I38L:S70C	1
ecol_AZ146	glpT	98.24:E448K	1
ecol_AZ146	gyrA_ecol	97.30:S83L:D87N:A828S	1
ecol_AZ146	gyrB_ecol	98.14:A618T	1
ecol_AZ146	mdfA	97.73:N59T	1
ecol_AZ146	nfsA	98.75:H11Y:I117T:K141E:G187D	1
ecol_AZ146	nfsB	98.02:G66D:V93A:W94*:A174E	1
ecol_AZ146	parC_ecol	98.59:S80I:E84V:A192V:A471G:D475E:Q481H	1
ecol_AZ146	parE_ecol	95.99:V136I:I529L	1
ecol_AZ146	ptsI	99.36:V25I:R367K	1
ecol_AZ146	sul1	99.05:S51P:N52D:G66A:N82D	<1
ecol_AZ146	tetA	99.00:T14G:G163A:A222G:A223G:C249T:A250G:A276G:A601-:-610C:C997T	<1
ecol_AZ146	uhpB	95.55:T75M:P84S:Q441H:G459D:Q463H:H482T	1
ecol_AZ146	uhpC	97.13:Y18H:A51S:A177S:S417A	1
ecol_AZ146	uhpT	97.42:E350Q	1
ecol_AZ147	KPC-3	100	1
ecol_AZ147	TEM-1	100	1
ecol_AZ147	aph4-Ia	100	1
ecol_AZ147	aph6-Id	100	1
ecol_AZ147	dfrA5	100	1
ecol_AZ147	folP	100	1
ecol_AZ147	gyrB_ecol	100	1
ecol_AZ147	murA	100	1
ecol_AZ147	parC_ecol	100	1
ecol_AZ147	parE_ecol	100	1
ecol_AZ147	uhpA	100	1
ecol_AZ147	uhpB	100	1
ecol_AZ147	uhpT	100	1
ecol_AZ147	OXA-9	99.76:W112*	1
ecol_AZ147	P3	99.08:G180A	1
ecol_AZ147	aac3-IVa	99.62:G732-	1
ecol_AZ147	aadA16	99.53:L17X:R22H:A97V:L102P	<1
ecol_AZ147	ampC	97.26:Q23K:T105A:A236T:R248C:Q251R:L254M:K255N:L257R:E261D:D304G:D367T	1
ecol_AZ147	ampCpromoter	98.18:G230-:A245-	1
ecol_AZ147	aph3_prime_prime-Ib	99.63:L156Q:H157L	1
ecol_AZ147	floR	98.02:A160T:F228Y:V273A:I349V:T363A:A389V:S393L:D395G	1
ecol_AZ147	glpT	98.83:E448K	1
ecol_AZ147	gyrA_ecol	99.31:S83A	1
ecol_AZ147	mdfA	99.84:N59T	1
ecol_AZ147	nfsA	98.06:A115S:I117T:A172S:G187D:I228V	1
ecol_AZ147	nfsB	98.32:M75I:V93A	1
ecol_AZ147	ptsI	99.59:R367K	1
ecol_AZ147	sul2	99.75:A66E:H88Q	<1
ecol_AZ147	tetA	99.00:T14G:G163A:A222G:A223G:C249T:A250G:A276G:A601-:-610C:C997T	1
ecol_AZ147	tetM	97.40:Q209H:L216V:S223N:T520A:A527V:F528L:R529K:V544I:N567D:I577L:I578S:D588E:N591S:L600R:A605T:Q611H:T621P:L624P	1
ecol_AZ147	uhpC	98.11:Y18H	1
ecol_AZ150	KPC-2	100	15
ecol_AZ150	aac6_prime-Ib-cr	100	15
ecol_AZ150	aadA2	100	1
ecol_AZ150	ampC	100	1
ecol_AZ150	ant3_prime_prime-1a	100	1
ecol_AZ150	aph3_prime-Ia	100	1
ecol_AZ150	aph6-Id	100	1
ecol_AZ150	arr-3	100	15
ecol_AZ150	dfrA27	100	15
ecol_AZ150	folP	100	1
ecol_AZ150	murA	100	1
ecol_AZ150	nfsA	100	1
ecol_AZ150	nfsB	100	1
ecol_AZ150	parE_ecol	100	1
ecol_AZ150	ptsI	100	1
ecol_AZ150	qnrB6	100	15
ecol_AZ150	tet44	100	1
ecol_AZ150	uhpA	100	1
ecol_AZ150	uhpB	100	1
ecol_AZ150	uhpC	100	1
ecol_AZ150	uhpT	100	1
ecol_AZ150	P3	94.88:G180A:G206T:A209C:G210T:A211T:T213G:A214T	15
ecol_AZ150	aac6_prime-Ib8	99.50:L47V:M76L:I92Y:V153I:A329V	12
ecol_AZ150	aadA16	99.53:R22H:A97V:L102P	1
ecol_AZ150	ampCpromoter	98.18:G230-:A245-	1
ecol_AZ150	aph3_prime_prime-Ib	99.63:L156Q:H157L	1
ecol_AZ150	cmlA1	98.89:R2S:S304L:S312A:A394V:E395K	1
ecol_AZ150	glpT	99.71:E448K	1
ecol_AZ150	gyrA_ecol	99.88:S83L:D87N	1
ecol_AZ150	gyrB_ecol	99.92:E219K	1
ecol_AZ150	mdfA	99.84:N59T	1
ecol_AZ150	parC_ecol	99.83:A56T:S80I:A620V	1
ecol_AZ150	sul1	99.05:S51P:N52D:G66A:N82D	15
ecol_AZ150	sul2	99.39:A66E:H88Q	1
ecol_AZ151	KPC-2	100	6
ecol_AZ151	aac6_prime-Ib-cr	100	6
ecol_AZ151	arr-3	100	6
ecol_AZ151	dfrA27	100	6
ecol_AZ151	folP	100	1
ecol_AZ151	murA	100	1
ecol_AZ151	parC_ecol	100	1
ecol_AZ151	parE_ecol	100	1
ecol_AZ151	qnrB6	100	6
ecol_AZ151	uhpT	100	1
ecol_AZ151	P3	94.88:G180A:G206T:A209C:G210T:A211T:T213G:A214T	6
ecol_AZ151	aadA16	99.53:R22H:A97V:L102P	6
ecol_AZ151	ampC	97.88:T4M:T105A:E140D:N201T:P209S:N260T:S298I:R325C:D367T	1
ecol_AZ151	ampCpromoter	97.81:C221T:G230-:A245-	1
ecol_AZ151	glpT	96.03:L297F:T348N:E443Q:Q444E:E448K	1
ecol_AZ151	gyrA_ecol	98.06:S83L:D678E	1
ecol_AZ151	gyrB_ecol	98.39:E703D	1
ecol_AZ151	mdfA	97.49:N59T:V94I:T317A:I322L:S393L	1
ecol_AZ151	nfsA	98.06:E58D:I117T:K141E:A172S:G187D	1
ecol_AZ151	nfsB	98.17:V93A	1
ecol_AZ151	ptsI	99.59:R367K	1
ecol_AZ151	sul1	99.05:S51P:N52D:G66A:N82D	6
ecol_AZ151	tetA	99.00:T14G:G163A:A222G:A223G:C249T:A250G:A276G:A601-:-610C:C997T	1
ecol_AZ151	uhpA	95.95:A110S	1
ecol_AZ151	uhpB	96.61:P84S:D205A	1
ecol_AZ151	uhpC	97.81:Y18H:G282D:T435A	1
ecol_AZ152	KPC-2	100	55
ecol_AZ152	ampC	100	1
ecol_AZ152	aph6-Id	100	1
ecol_AZ152	folP	100	1
ecol_AZ152	glpT	100	1
ecol_AZ152	gyrA_ecol	100	1
ecol_AZ152	gyrB_ecol	100	1
ecol_AZ152	murA	100	1
ecol_AZ152	nfsA	100	1
ecol_AZ152	nfsB	100	1
ecol_AZ152	parC_ecol	100	1
ecol_AZ152	parE_ecol	100	1
ecol_AZ152	ptsI	100	1
ecol_AZ152	tet44	100	1
ecol_AZ152	uhpA	100	1
ecol_AZ152	uhpB	100	1
ecol_AZ152	uhpC	100	1
ecol_AZ152	uhpT	100	1
ecol_AZ152	ampCpromoter	98.18:G231-:A246-	1
ecol_AZ152	aph3_prime-Ia	99.63:M19L	1
ecol_AZ152	aph3_prime_prime-Ib	99.63:L156Q:H157L	1
ecol_AZ152	mdfA	99.84:N59T	1
ecol_AZ152	sul2	99.63:H88Q	1
ecol_AZ153	KPC-2	100	1
ecol_AZ153	TEM-1	100	1
ecol_AZ153	aac3_prime-IId	100	1
ecol_AZ153	aadA5	100	1
ecol_AZ153	aph3_prime-Ia	100	<1
ecol_AZ153	dfrA17	100	1
ecol_AZ153	dfrA25	100	1
ecol_AZ153	mphA	100	1
ecol_AZ153	murA	100	1
ecol_AZ153	uhpA	100	1
ecol_AZ153	P3	99.07:C37Y:G180A	<1
ecol_AZ153	ampC	97.71:A8T:K40R:Q191K:P209S:T263I:S298I:A316P:D367T:A375T	1
ecol_AZ153	ampCpromoter	96.37:T34A:C79T:G124A:G231-:G233A:A246-:T269C	1
ecol_AZ153	aph3_prime_prime-Ib	99.63:L156Q:H157L	1
ecol_AZ153	aph6-Id	99.76:E47K	1
ecol_AZ153	folP	98.82:I38L:S70C	1
ecol_AZ153	glpT	98.24:E448K	1
ecol_AZ153	gyrA_ecol	97.30:S83L:D87N:A828S	1
ecol_AZ153	gyrB_ecol	98.14:A618T	1
ecol_AZ153	mdfA	97.73:N59T	1
ecol_AZ153	nfsA	98.89:I117T:K141E:G187D	1
ecol_AZ153	nfsB	98.17:G66D:V93A:A174E	1
ecol_AZ153	parC_ecol	98.59:S80I:E84V:A192V:A471G:D475E:Q481H	1
ecol_AZ153	parE_ecol	95.99:V136I:I529L	1
ecol_AZ153	ptsI	99.36:V25I:R367K	1
ecol_AZ153	sul1	99.05:S51P:N52D:G66A:N82D	1
ecol_AZ153	sul2	99.39:A66E:H88Q	1
ecol_AZ153	tetA	99.00:T14G:G163A:A222G:A223G:C249T:A250G:A276G:A601-:-610C:C997T	1
ecol_AZ153	uhpB	95.62:T75M:P84S:Q441H:G459D:Q463H:H482T	1
ecol_AZ153	uhpC	97.13:Y18H:A51S:A177S:S417A	1
ecol_AZ153	uhpT	97.42:E350Q	1
ecol_AZ154	KPC-2	100	1
ecol_AZ154	TEM-1	100	1
ecol_AZ154	aac3_prime-IId	100	1
ecol_AZ154	aadA5	100	1
ecol_AZ154	aph3_prime-Ia	100	<1
ecol_AZ154	aph6-Id	100	1
ecol_AZ154	dfrA17	100	1
ecol_AZ154	dfrA25	100	1
ecol_AZ154	mphA	100	1
ecol_AZ154	murA	100	1
ecol_AZ154	uhpA	100	1
ecol_AZ154	P3	99.07:C37Y:G180A	<1
ecol_AZ154	ampC	97.71:A8T:K40R:Q191K:P209S:T263I:S298I:A316P:D367T:A375T	1
ecol_AZ154	ampCpromoter	96.37:T34A:C79T:G124A:G231-:G233A:A246-:T269C	1
ecol_AZ154	aph3_prime_prime-Ib	99.63:L156Q:H157L	1
ecol_AZ154	folP	98.82:I38L:S70C	1
ecol_AZ154	glpT	98.24:E448K	1
ecol_AZ154	gyrA_ecol	97.30:S83L:D87N:A828S	1
ecol_AZ154	gyrB_ecol	98.14:A618T	1
ecol_AZ154	mdfA	97.73:N59T	1
ecol_AZ154	nfsA	98.89:I117T:K141E:G187D	1
ecol_AZ154	nfsB	98.17:G66D:V93A:A174E	1
ecol_AZ154	parC_ecol	98.59:S80I:E84V:A192V:A471G:D475E:Q481H	1
ecol_AZ154	parE_ecol	95.99:V136I:I529L	1
ecol_AZ154	ptsI	99.36:V25I:R367K	1
ecol_AZ154	sul1	99.05:S51P:N52D:G66A:N82D	1
ecol_AZ154	sul2	99.39:A66E:H88Q	1
ecol_AZ154	tetA	99.00:T14G:G163A:A222G:A223G:C249T:A250G:A276G:A601-:-610C:C997T	1
ecol_AZ154	uhpB	95.62:T75M:P84S:Q441H:G459D:Q463H:H482T	1
ecol_AZ154	uhpC	97.13:Y18H:A51S:A177S:S417A	1
ecol_AZ154	uhpT	97.42:E350Q	1
ecol_AZ155	CMY-2	100	1
ecol_AZ155	KPC-2	100	1
ecol_AZ155	aac6_prime-29b	100	1
ecol_AZ155	aac6_prime-Il	100	1
ecol_AZ155	ampC	100	1
ecol_AZ155	aph6-Id	100	1
ecol_AZ155	folP	100	1
ecol_AZ155	gyrB_ecol	100	1
ecol_AZ155	nfsB	100	1
ecol_AZ155	tet44	100	1
ecol_AZ155	uhpA	100	1
ecol_AZ155	uhpB	100	1
ecol_AZ155	uhpC	100	1
ecol_AZ155	uhpT	100	1
ecol_AZ155	P3	99.54:G180A	1
ecol_AZ155	ampCpromoter	98.18:G231-:A246-	1
ecol_AZ155	aph3_prime_prime-Ib	99.63:L156Q:H157L	1
ecol_AZ155	glpT	98.53:L297F:E448K	1
ecol_AZ155	gyrA_ecol	99.16:S83L:D87N	1
ecol_AZ155	mdfA	99.84:N59T	1
ecol_AZ155	mphA	99.89:R52G	1
ecol_AZ155	murA	99.84:P99S	1
ecol_AZ155	nfsA	99.72:C156Y	1
ecol_AZ155	parC_ecol	98.76:S80I:L440R	1
ecol_AZ155	parE_ecol	98.31:S458T	1
ecol_AZ155	ptsI	99.59:R367K	1
ecol_AZ155	sul1	99.05:S51P:N52D:G66A:N82D	1
ecol_AZ155	sul1_v2	98.56:V181I:R212G:N217S:G220S:I222V:T231I:R239G:A240V:A242S:E243D:E246L:G247S:A249G:K256T	1
ecol_AZ155	sul2	99.76:H88Q	1
ecol_AZ155	tetA	96.91:I5R:V55M:I75V:T84A:A93T:S201A:F202S:V203F:S391R:G392N:A393S:G394S:Q395N:R396S:A397R:D398C:R399T	1
ecol_AZ159	KPC-2	100	10
ecol_AZ159	aac6_prime-Ib-cr	100	10
ecol_AZ159	arr-3	100	10
ecol_AZ159	dfrA27	100	10
ecol_AZ159	murA	100	1
ecol_AZ159	uhpA	100	1
ecol_AZ159	P3	94.88:G180A:G206T:A209C:G210T:A211T:T213G:A214T	10
ecol_AZ159	aadA16	99.53:R22H:A97V:L102P	10
ecol_AZ159	ampC	97.62:A8T:K40R:W59*:Q191K:P209S:T263I:S298I:A316P:D367T:A375T	1
ecol_AZ159	ampCpromoter	96.37:T34A:C79T:G124A:G231-:G233A:A246-:T269C	1
ecol_AZ159	folP	98.82:I38L:S70C	1
ecol_AZ159	glpT	98.24:E448K	1
ecol_AZ159	gyrA_ecol	97.37:A828S	1
ecol_AZ159	gyrB_ecol	98.14:A618T	1
ecol_AZ159	mdfA	97.73:N59T	1
ecol_AZ159	nfsA	98.89:I117T:K141E:G187D	1
ecol_AZ159	nfsB	98.17:G66D:V93A:A174E	1
ecol_AZ159	parC_ecol	98.68:D475E:T718A:S750C	1
ecol_AZ159	parE_ecol	96.04:V136I	1
ecol_AZ159	ptsI	99.36:V25I:R367K	1
ecol_AZ159	sul1	99.05:S51P:N52D:G66A:N82D	10
ecol_AZ159	tet44	99.84:A171T	1
ecol_AZ159	uhpB	95.62:T75M:P84S:Q441H:G459D:Q463H:H482T	1
ecol_AZ159	uhpC	97.13:Y18H:A51S:A177S:S417A	1
ecol_AZ159	uhpT	97.49:E350Q	1
ecol_AZ161	KPC-3	100	2
ecol_AZ161	TEM-1	100	2
ecol_AZ161	aac3_prime-IId	100	1
ecol_AZ161	aadA5	100	1
ecol_AZ161	dfrA17	100	1
ecol_AZ161	mphA	100	1
ecol_AZ161	murA	100	1
ecol_AZ161	uhpA	100	1
ecol_AZ161	P3	99.08:G180A	2
ecol_AZ161	ampC	97.71:A8T:K40R:Q191K:P209S:T263I:S298I:A316P:D367T:A375T	1
ecol_AZ161	ampCpromoter	96.37:T34A:C79T:G124A:G230-:G233A:A245-:T269C	1
ecol_AZ161	aph3_prime_prime-Ib	99.63:L156Q:H157L	1
ecol_AZ161	aph6-Id	99.76:E47K	1
ecol_AZ161	folP	98.82:I38L:S70C	1
ecol_AZ161	glpT	98.24:E448K	1
ecol_AZ161	gyrA_ecol	97.30:S83L:D87N:A828S	1
ecol_AZ161	gyrB_ecol	98.14:A618T	1
ecol_AZ161	mdfA	97.73:N59T	1
ecol_AZ161	nfsA	98.75:Q26*:I117T:K141E:G187D	1
ecol_AZ161	nfsB	98.02:G66D:V93A:G153D:A174E	1
ecol_AZ161	parC_ecol	98.59:S80I:E84V:A192V:A471G:D475E:Q481H	1
ecol_AZ161	parE_ecol	95.99:V136I:I529L	1
ecol_AZ161	ptsI	99.36:V25I:R367K	1
ecol_AZ161	sul1	99.05:S51P:N52D:G66A:N82D	1
ecol_AZ161	sul2	99.88:H88Q	1
ecol_AZ161	tetA	99.00:T14G:G163A:A222G:A223G:C249T:A250G:A276G:A601-:-610C:C997T	1
ecol_AZ161	uhpB	95.62:T75M:P84S:Q441H:G459D:Q463H:H482T	1
ecol_AZ161	uhpC	97.13:Y18H:A51S:A177S:S417A	1
ecol_AZ161	uhpT	97.42:E350Q	1
ecol_AZ162	KPC-3	100	1
ecol_AZ162	aadA5	100	1
ecol_AZ162	aph6-Id	100	1
ecol_AZ162	dfrA17	100	1
ecol_AZ162	murA	100	1
ecol_AZ162	uhpA	100	1
ecol_AZ162	ampC	97.71:A8T:K40R:Q191K:P209S:T263I:S298I:A316P:D367T:A375T	1
ecol_AZ162	ampCpromoter	96.37:T34A:C79T:G124A:G230-:G233A:A245-:T269C	1
ecol_AZ162	aph3_prime_prime-Ib	99.63:L156Q:H157L	1
ecol_AZ162	folP	98.82:I38L:S70C	1
ecol_AZ162	glpT	98.24:E448K	1
ecol_AZ162	gyrA_ecol	97.30:S83L:D87N:A828S	1
ecol_AZ162	gyrB_ecol	98.14:A618T	1
ecol_AZ162	mdfA	97.73:N59T	1
ecol_AZ162	nfsA	98.89:I117T:K141E:G187D	1
ecol_AZ162	nfsB	98.17:G66D:V93A:A174E	1
ecol_AZ162	parC_ecol	98.59:S80I:E84V:A192V:A471G:D475E:Q481H	1
ecol_AZ162	parE_ecol	95.99:V136I:I529L	1
ecol_AZ162	ptsI	99.36:V25I:R367K	1
ecol_AZ162	sul1	99.05:S51P:N52D:G66A:N82D	1
ecol_AZ162	sul2	99.76:H88Q	1
ecol_AZ162	tetA	99.00:T14G:G163A:A222G:A223G:C249T:A250G:A276G:A601-:-610C:C997T	1
ecol_AZ162	uhpB	95.55:T75M:P84S:Q441H:G459D:Q463H:H482T	1
ecol_AZ162	uhpC	97.13:Y18H:A51S:A177S:S417A	1
ecol_AZ162	uhpT	97.42:E350Q	1
ecol_AZ166	KPC-2	100	1
ecol_AZ166	aac3_prime-IId	100	<1
ecol_AZ166	aph3_prime-Ia	100	<1
ecol_AZ166	dfrA25	100	1
ecol_AZ166	mphA	100	1
ecol_AZ166	murA	100	1
ecol_AZ166	uhpA	100	1
ecol_AZ166	P3	99.07:T51K:G180A	<1
ecol_AZ166	ampC	97.71:A8T:K40R:Q191K:P209S:T263I:S298I:A316P:D367T:A375T	1
ecol_AZ166	ampCpromoter	96.37:T34A:C79T:G124A:G231-:G233A:A246-:T269C	1
ecol_AZ166	aph3_prime_prime-Ib	99.63:L156Q:H157L	<1
ecol_AZ166	aph6-Id	99.76:E47K	<1
ecol_AZ166	folP	98.82:I38L:S70C	1
ecol_AZ166	glpT	98.24:E448K	1
ecol_AZ166	gyrA_ecol	97.30:S83L:D87N:A828S	1
ecol_AZ166	gyrB_ecol	98.14:A618T	1
ecol_AZ166	mdfA	97.73:N59T	1
ecol_AZ166	nfsA	98.89:I117T:K141E:G187D	1
ecol_AZ166	nfsB	98.17:G66D:V93A:A174E	1
ecol_AZ166	parC_ecol	98.59:S80I:E84V:A192V:A471G:D475E:Q481H	1
ecol_AZ166	parE_ecol	95.99:V136I:I529L	1
ecol_AZ166	ptsI	99.36:V25I:R367K	1
ecol_AZ166	sul1	99.05:S51P:N52D:G66A:N82D	1
ecol_AZ166	sul2	99.76:H88Q	<1
ecol_AZ166	tetA	99.00:T14G:G163A:A222G:A223G:C249T:A250G:A276G:A601-:-610C:C997T	<1
ecol_AZ166	uhpB	95.62:T75M:P84S:Q441H:G459D:Q463H:H482T	1
ecol_AZ166	uhpC	97.13:Y18H:A51S:A177S:S417A	1
ecol_AZ166	uhpT	97.42:E350Q	1
ecol_AZ167	KPC-2	100	1
ecol_AZ167	aac3_prime-IId	100	1
ecol_AZ167	aph3_prime-Ia	100	1
ecol_AZ167	dfrA25	100	1
ecol_AZ167	mphA	100	1
ecol_AZ167	murA	100	1
ecol_AZ167	uhpA	100	1
ecol_AZ167	P3	99.54:G180A	1
ecol_AZ167	ampC	97.71:A8T:K40R:Q191K:P209S:T263I:S298I:A316P:D367T:A375T	1
ecol_AZ167	ampCpromoter	96.37:T34A:C79T:G124A:G231-:G233A:A246-:T269C	1
ecol_AZ167	aph3_prime_prime-Ib	99.63:L156Q:H157L	1
ecol_AZ167	aph6-Id	99.76:E47K	1
ecol_AZ167	folP	98.82:I38L:S70C	1
ecol_AZ167	glpT	98.24:E448K	1
ecol_AZ167	gyrA_ecol	97.30:S83L:D87N:A828S	1
ecol_AZ167	gyrB_ecol	98.14:A618T	1
ecol_AZ167	mdfA	97.73:N59T	1
ecol_AZ167	nfsA	98.89:I117T:K141E:G187D	1
ecol_AZ167	nfsB	98.17:G66D:V93A:A174E	1
ecol_AZ167	parC_ecol	98.59:S80I:E84V:A192V:A471G:D475E:Q481H	1
ecol_AZ167	parE_ecol	95.99:V136I:I529L	1
ecol_AZ167	ptsI	99.36:V25I:R367K	1
ecol_AZ167	sul1	99.05:S51P:N52D:G66A:N82D	1
ecol_AZ167	sul2	99.76:H88Q	1
ecol_AZ167	tetA	99.00:T14G:G163A:A222G:A223G:C249T:A250G:A276G:A601-:-610C:C997T	1
ecol_AZ167	uhpB	95.62:T75M:P84S:Q441H:G459D:Q463H:H482T	1
ecol_AZ167	uhpC	97.13:Y18H:A51S:A177S:S417A	1
ecol_AZ167	uhpT	97.42:E350Q	1
ecol_AZ168	KPC-3	100	1
ecol_AZ168	TEM-30	100	1
ecol_AZ168	dfrA1	100	1
ecol_AZ168	dfrA15	100	1
ecol_AZ168	folP	100	1
ecol_AZ168	gyrB_ecol	100	1
ecol_AZ168	murA	100	1
ecol_AZ168	nfsA	100	1
ecol_AZ168	sat2A	100	1
ecol_AZ168	uhpA	100	1
ecol_AZ168	uhpB	100	1
ecol_AZ168	uhpC	100	1
ecol_AZ168	uhpT	100	1
ecol_AZ168	OXA-9	99.76:W112*	1
ecol_AZ168	Pa_Pb	99.08:G180A	1
ecol_AZ168	ampC	97.26:Q23K:T105A:A236T:R248C:Q251R:L254M:K255N:L257R:E261D:D304G:D367T	1
ecol_AZ168	ampCpromoter	98.18:G231-:A246-	1
ecol_AZ168	ant3_prime_prime-1a	98.87:A684G:A708-:G709-:A710-:C750T	3
ecol_AZ168	aph3_prime_prime-Ib	99.51:E10K:L156Q:H157L	1
ecol_AZ168	aph6-Id	99.64:E47K:D148E	1
ecol_AZ168	glpT	98.83:E448K	1
ecol_AZ168	gyrA_ecol	99.47:S83L:D87N	1
ecol_AZ168	mdfA	98.70:N59T:V94I:L379Q	1
ecol_AZ168	nfsB	98.17:G66D:M75I:V93A	1
ecol_AZ168	parC_ecol	99.83:S80I	1
ecol_AZ168	parE_ecol	97.36:S458A	1
ecol_AZ168	ptsI	99.71:R367K	1
ecol_AZ168	sul1	98.93:S51P:N52D:G66A:N82D:F259I	1
ecol_AZ168	tetA	99.00:T14G:G163A:A222G:A223G:C249T:A250G:A276G:A601-:-610C:C997T	1
DH10B reference strain	ampC	100	1
DH10B reference strain	folP	100	1
DH10B reference strain	glpT	100	1
DH10B reference strain	gyrA_ecol	100	1
DH10B reference strain	gyrB_ecol	100	1
DH10B reference strain	nfsA	100	1
DH10B reference strain	nfsB	100	1
DH10B reference strain	parC_ecol	100	1
DH10B reference strain	parE_ecol	100	1
DH10B reference strain	ptsI	100	1
DH10B reference strain	uhpA	100	1
DH10B reference strain	uhpB	100	1
DH10B reference strain	uhpC	100	1
DH10B reference strain	uhpT	100	1
DH10B reference strain	ampCpromoter	98.18:G230-:A245-	1
DH10B reference strain	mdfA	99.84:N59T	1
DH10B reference strain	murA	99.76:I28N	1
