# Supplementary material for: Genomic epidemiology of global Klebsiella pneumoniae carbapenemase (KPC)-producing Escherichia coli
Source: Sci Rep. 2017 Jul 19;7:5917. doi: 10.1038/s41598-017-06256-2 (PMC5517641; doi:10.1038/s41598-017-06256-2)
Supplement: Supplementary file 4 — Table S3 [file 41598_2017_6256_MOESM4_ESM.xls]

## Sheet: Sheet1
Isolate	plasmid_name	plasmid_size (bp)	blast_match (max score)	percent similarity	match_name
ecol_224	pEC224_1	143972	AM886293.1	83	Escherichia coli 1540 plasmid pIP1206 complete genome
ecol_224	pEC224_2	87114	JX445149.1	87	Salmonella enterica subsp. enterica serovar Heidelberg plasmid pSH146_87, complete sequence
ecol_224	pEC224_4	27130	nil significant (>70%relcov)
ecol_224	pEC224_5	6647	CP012628.1	99	Escherichia coli strain SF-468 plasmid pSF-468-3, complete sequence
ecol_224	pEC224_6	4063	NG_041598.1	99	Escherichia coli strain EC147 plasmid pEC147-4 RepB and MobA genes, complete cds
ecol_224	pEC224_7	4062	LM996766.1	92	Escherichia coli genome assembly FHI82, scaffold scaffold-9_contig-20.0_1_4161_[organism:Escherichia
ecol_224	pEC224_8	2883	nil significant (>70%relcov)
ecol_244	pEC244_1	199671	CP013962.1	98	Escherichia coli strain SEC470 genome
ecol_244	pEC244_2	158911	KJ484636.1	71	Escherichia coli plasmid pC59-153, complete sequence
ecol_244	pEC244_4	37756	KM212169.1	84	Escherichia coli strain 8ZG6D plasmid pSD11, complete sequence
ecol_276	pEC276_1	132345	FJ876827.1	89	Klebsiella pneumoniae strain KF3 plasmid pKF3-140, complete sequence
ecol_276	pEC276_2	43380	CP010881.1	99	Escherichia coli strain MNCRE44 plasmid pMNCRE44_5, complete sequence
ecol_276	pEC276_3	35223	KM212169.1	94	Escherichia coli strain 8ZG6D plasmid pSD11, complete sequence
ecol_276	not assigned	one mob plasmid - not fully circularised
ecol_316	pEC316_2	101186	nil significant (>70%relcov)
ecol_316	pEC316_3	97654	CP013836.1	78	Escherichia coli strain JJ1897 plasmid pJJ1897_1, complete sequence
ecol_422	pEC422_1	289903	CP011314.1	78	Klebsiella pneumoniae subsp. pneumoniae strain 234-12 plasmid pKpn23412-362, complete sequence
ecol_422	pEC422_2	73206	CP009860.1	86	Escherichia coli strain ECONIH1 plasmid pECO-824, complete sequence
ecol_422	pEC422_4	53198	FN554767.1	70	Escherichia coli 042 plasmid pAA complete sequence
ecol_517	pEC517_1	118495	CP009232.1	78	Escherichia coli strain CA28 plasmid pCA28, complete sequence
ecol_542	pEC542_1	82364	FJ876827.1	82	Klebsiella pneumoniae strain KF3 plasmid pKF3-140, complete sequence
ecol_542	pEC542_3	5167	CP006786.1	99	Escherichia coli JJ1886 plasmid pJJ1886_2, complete sequence
ecol_542	pEC542_4	4087	CP010878.1	99	Escherichia coli strain MNCRE44 plasmid pMNCRE44_2, complete sequence
ecol_545	pEC545_1	95926	KJ406378.1	94	Shigella sonnei strain SS084469 plasmid pSH4469, complete sequence
ecol_545	pEC545_3	70152	FJ494913.1	98	Klebsiella pneumoniae plasmid pKF3-70, complete sequence
ecol_545	pEC545_4	4073	NG_041598.1	99	Escherichia coli strain EC147 plasmid pEC147-4 RepB and MobA genes, complete cds
ecol_545	pEC545_5	3164	nil significant (>70%relcov)
ecol_656	pEC656_1	117844	KT988018.1	82	Escherichia coli strain V282 plasmid pEcoV282, complete sequence
ecol_867	pEC867_1	100167	CP010882.1	71	Escherichia coli strain MNCRE44 plasmid pMNCRE44_6, complete sequence
ecol_867	pEC867_3	4074	CP012629.1	99	Escherichia coli strain SF-468 plasmid pSF-468-4, complete sequence
ecol_881	pEC881_1	147346	KP453775.1	79	Klebsiella pneumoniae strain ST11 plasmid pKP12226, complete sequence
ecol_881	pEC881_2	109344	CP003298.1	85	Escherichia coli O104:H4 str. 2009EL-2050 plasmid p09EL50, complete sequence
ecol_881	pEC881_4	6647	CP012628.1	99	Escherichia coli strain SF-468 plasmid pSF-468-3, complete sequence
ecol_881	pEC881_5	4063	NG_041598.1	99	Escherichia coli strain EC147 plasmid pEC147-4 RepB and MobA genes, complete cds
ecol_881	pEC881_6	3256	nil significant (>70%relcov)
ecol_881	pEC881_7	3087	nil significant (>70%relcov)
ecol_881	pEC881_8	1459	CP008721	100	Escherichia coli strain ST648 plasmid pEC648_7, complete sequence
ecol_AZ146	pECAZ146_1	150994	nil significant (>70%relcov)
ecol_AZ146	pECAZ146_3	34532	JQ996149.1	92	Citrobacter freundii strain CFSTE plasmid pN-Cit, complete sequence
ecol_AZ146	pECAZ146_4	6994	LM997246.1	98	Escherichia coli genome assembly FHI99, scaffold scaffold-7_contig-25.0_1_6965_[organism:Escherichia
ecol_AZ146	pECAZ146_5	6075	LM996982.1	91	Escherichia coli genome assembly FHI87, scaffold scaffold-6_contig-18.0_1_6171_[organism:Escherichia
ecol_AZ146	pECAZ146_6	5631	CP011138.1	99	Escherichia coli VR50 plasmid pVR50D, complete sequence
ecol_AZ146	pECAZ146_7	2571	nil significant (>70%relcov)
ecol_AZ147	pECAZ147_1	154853	CP012636.1	95	Escherichia coli strain SF-088 plasmid pSF-088-1, complete sequence
ecol_AZ147	pECAZ147_2	116562	KM409652.1	76	Escherichia coli strain REL5382 plasmid pB15, complete sequence
ecol_AZ147	not assigned	likely one rop non-circularised plasmid
ecol_AZ153	pECAZ153_2	99006	CP010882.1	78	Escherichia coli strain MNCRE44 plasmid pMNCRE44_6, complete sequence
ecol_AZ153	pECAZ153_4	4073	NG_041598.1	99	Escherichia coli strain EC147 plasmid pEC147-4 RepB and MobA genes, complete cds
ecol_AZ153	pECAZ153_3	4921 (not complete)
ecol_AZ155	pECAZ155_2	113508	HG530657.1	76	Escherichia coli H89 plasmid pECOH89, complete sequence
ecol_AZ155	pECAZ155_3	12602	nil significant (>70%relcov)
ecol_AZ155	pECAZ155_4	1597	JF436966.1	81	Escherichia coli strain 1/21 plasmid pKST21, complete sequence
ecol_AZ159	pECAZ159_1	128248	nil significant (>70%relcov)
ecol_AZ161	pECAZ161_1	130905	CP010882.1	75	Escherichia coli strain MNCRE44 plasmid pMNCRE44_6, complete sequence
ecol_AZ161	pECAZ161_2	74891	LN850165.1	81	Escherichia coli plasmid pI2-52TC, strain I2-52
ecol_AZ162	pECAZ162_1	109057	HG530657.1	91	Escherichia coli H89 plasmid pECOH89, complete sequence
