# Supplementary material for: Genomic epidemiology of global Klebsiella pneumoniae carbapenemase (KPC)-producing Escherichia coli
Source: Sci Rep. 2017 Jul 19;7:5917. doi: 10.1038/s41598-017-06256-2 (PMC5517641; doi:10.1038/s41598-017-06256-2)
Supplement: Supplementary file 6 — Table S5 [file 41598_2017_6256_MOESM6_ESM.xls]

## Sheet: Sheet1
plasmid	GenBank accession number	host species	Tn4401 L TSS	Tn4401 R TSS	author	publication	notes
pKPC_CAV1492	NZ_CP011639.1	Serratia marcescens	TTTTT	TTTTT	Sheppard et al	Nested Russian Doll-Like Genetic Mobility Drives Rapid Dissemination of the Carbapenem Resistance Gene blaKPC.
pKPC_CAV1320	NZ_CP011573.1	Enterobacter aerogenes	TTGTT	TTGTT	Sheppard et al	Nested Russian Doll-Like Genetic Mobility Drives Rapid Dissemination of the Carbapenem Resistance Gene blaKPC.
pBC633	EU176012.1	Klebsiella pneumoniae	TTGGT	TTGGT	Naas et al	Genetic structures at the origin of acquisition of the beta-lactamase bla KPC gene
ecol_516 (scaffold)			TTCAG	TTCAG	this study		not unique to ecol
ecol_517			TTCAG	TTCAG	this study		not unique to ecol
ecol_656			TTCAG	TTCAG	this study		not unique to ecol
ecol_736 (scaffold)			TTCAG	TTCAG	this study		not unique to ecol
pKPC-FCF13/05	NC_021664.2	Klebsiella pneumoniae	TTCAG	TTCAG	Perez-Chapparro et al	Complete Nucleotide Sequences of Two blaKPC-2-Bearing IncN Plasmids Isolated from Sequence Type 442 Klebsiella pneumoniae Clinical Strains Four Years Apart
pKPC-FCF/3SP	NC_021660.2	Klebsiella pneumoniae	TTCAG	TTCAG	Perez-Chapparro et al	Complete Nucleotide Sequences of Two blaKPC-2-Bearing IncN Plasmids Isolated from Sequence Type 442 Klebsiella pneumoniae Clinical Strains Four Years Apart
ecol_870			TGTTT	TGTTT	this study		unique to ecol
ecol_867			TGTGA	TGTGA	this study		unique to ecol
experimental (transconjugant)			TGTCT	TGTCT	Cuzon et al	Functional Characterization of Tn4401, a Tn3-Based Transposon Involved in blaKPC Gene Mobilization
KONIH1 pKPC-727	NZ_CP008791.1	Klebsiella oxytoca	TGATA	GCGCT	Conlan et al	Whole genome sequencing of Klebsiella oxytoca (unpublished)
pKPC_CAV1596-97	NZ_CP011646.1	Klebsiella pneumoniae	TATCG	TATCG	Sheppard et al	Nested Russian Doll-Like Genetic Mobility Drives Rapid Dissemination of the Carbapenem Resistance Gene blaKPC.
experimental (transconjugant)			TAGTC	TAGTC	Cuzon et al	Functional Characterization of Tn4401, a Tn3-Based Transposon Involved in blaKPC Gene Mobilization
experimental (transconjugant)			TAAAT	TAAAT	Cuzon et al	Functional Characterization of Tn4401, a Tn3-Based Transposon Involved in blaKPC Gene Mobilization
KPNIH33 pKPC-63d	NZ_CP009773.1	Klebsiella pneumoniae	GTTCT	TCTCT	Conlan et al	Single-molecule sequencing to track plasmid diversity of hospital-associated carbapenemase-producing Enterobacteriaceae
KPNIH32 pKPC-def	NZ_CP009776.1	Klebsiella pneumoniae	GTTCT	TCTCT	Conlan et al	Single-molecule sequencing to track plasmid diversity of hospital-associated carbapenemase-producing Enterobacteriaceae
ecol_AZ162			GTTCT	TCTCT	this study		not unique to ecol
ecol_386 (scaffold)			GTTCT	TCTCT	this study		not unique to ecol
pBK32533	KP345882.1	Escherichia coli	GTTCT	TCTCT	Chavda et al	Complete Sequence of a blaKPC-Harboring Cointegrate Plasmid Isolated from Escherichia coli
p34978	NZ_CP010363	Enterobacter cloacae	GTTCT	TCTCT	McCorrison et al	NA
pMNCRE44_5	NZ_CP010881.1	Escherichia coli	GTTCT	GTTTA	Johnson et al	Complete genome sequence of a carbapenem resistant Escherichia coli ST131 isolate
ECONIH1 pKPC-629	NZ_CP009862.1	Escherichia coli	GTTCT	GTTCT	Conlan et al	Single-molecule sequencing to track plasmid diversity of hospital-associated carbapenemase-producing Enterobacteriaceae
KPNIH29 pKPC-e4e	NZ_CP009864.1	Klebsiella pneumoniae	GTTCT	GTTCT	Conlan et al	Single-molecule sequencing to track plasmid diversity of hospital-associated carbapenemase-producing Enterobacteriaceae
ECNIH2 pKPC-f91	NZ_CP008826.1	Enterobacter cloacae	GTTCT	GTTCT	Conlan et al	Whole genome sequencing of Enterobacter cloacae (unpublished)
ECNIH2 pKPC-272	NZ_CP008825.1	Enterobacter cloacae	GTTCT	GTTCT	Conlan et al	Whole genome sequencing of Enterobacter cloacae (unpublished)
pKPC-e4e	NZ_CP009864.1	Klebsiella pneumoniae	GTTCT	GTTCT	Conlan et al	Single-molecule sequencing to track plasmid diversity of hospital-associated carbapenemase-producing Enterobacteriaceae
pKPC_UVA01	CP009465.1	Klebsiella pneumoniae	GTTCT	GTTCT	Mathers et al	Klebsiella pneumoniae Carbapenemase (KPC)-Producing K. pneumoniae at a Single Institution: Insights into Endemicity from Whole-Genome Sequencing
pKPC_CAV1176	CP011661.1	Enterobacter hormaechei	GTTCT	GTTCT	Sheppard et al	Nested Russian Doll-Like Genetic Mobility Drives Rapid Dissemination of the Carbapenem Resistance Gene blaKPC.
pKPC_CAV1374	NZ_CP011635.1	Klebsiella oxytoca	GTTCT	GTTCT	Sheppard et al	Nested Russian Doll-Like Genetic Mobility Drives Rapid Dissemination of the Carbapenem Resistance Gene blaKPC.
pKPC_CAV1321-244	NZ_CP011611.1	Citrobacter freundii	GTTCT	GTTCT	Sheppard et al	Nested Russian Doll-Like Genetic Mobility Drives Rapid Dissemination of the Carbapenem Resistance Gene blaKPC.
pKPC_CAV1344	NZ_CP011622.1	Klebsiella pneumoniae	GTTCT	GTTCT	Sheppard et al	Nested Russian Doll-Like Genetic Mobility Drives Rapid Dissemination of the Carbapenem Resistance Gene blaKPC.
pKPC_CAV1596-78	NZ_CP011645.1	Klebsiella pneumoniae	GTTCT	GTTCT	Sheppard et al	Nested Russian Doll-Like Genetic Mobility Drives Rapid Dissemination of the Carbapenem Resistance Gene blaKPC.
pKPC_CAV1043	NZ_CP011589.1	Enterobacter asburiae	GTTCT	GTTCT	Sheppard et al	Nested Russian Doll-Like Genetic Mobility Drives Rapid Dissemination of the Carbapenem Resistance Gene blaKPC.
p34977	NZ_CP010374	Enterobacter hormaechei	GTTCT	GTTCT	McCorrison et al	NA
p34983	NZ_CP010379	Enterobacter cloacae	GTTCT	GTTCT	McCorrison et al	NA
p34399	NZ_CP010387	Enterobacter cloacae	GTTCT	GTTCT	McCorrison et al	NA
pNJST258C2	NZ_CP006919	Klebsiella pneumoniae	GTTCT	GTTCT	DeLeo et al	Molecular dissection of the evolution of carbapenem-resistant multilocus sequence type 258 Klebsiella pneumoniae
experimental (transconjugant)			GGGAA	GGGAA	Cuzon et al	Functional Characterization of Tn4401, a Tn3-Based Transposon Involved in blaKPC Gene Mobilization
pCOL-1	NC_022346.1	Pseudomonas aeruginosa	GCGCT	GCGCT	Naas et al	Complete sequence of two KPC-harbouring plasmids from Pseudomonas aeruginosa
pKpS90	NC_019384.1	Klebsiella pneumoniae	GAGCA	GAGCA	Kassis-Chikhani et al	Complete nucleotide sequence of the first KPC-2- and SHV-12-encoding IncX plasmid pKpS90 from Klebsiella pneumoniae
ecol_879 (scaffold)			contig break	ATTGA	this study		not unique to ecol
ecol_276			CGTAC	CGTAC	this study		unique to ecol
ecol_356			CGTAC	CGTAC	this study		unique to ecol
ecol_875			CGTAC	CGTAC	this study		unique to ecol
ecol_871 (scaffold)			CAGAT	CAGAT	this study		unique to ecol
experimental (transconjugant)			ATTTA	ATTTA	Cuzon et al	Functional Characterization of Tn4401, a Tn3-Based Transposon Involved in blaKPC Gene Mobilization
KPNIH24 pKPC-484	NZ_CP008798.1	Klebsiella pneumoniae	ATTGA	ATTGA	Conlan et al	Whole genome sequencing of Klebsiella pneumoniae (unpublished)
pYC		Klebsiella pneumoniae	ATTGA	ATTGA	Cuzon et al	Functional Characterization of Tn4401, a Tn3-Based Transposon Involved in blaKPC Gene Mobilization
ecol_AZ147			ATTGA	ATTGA	this study		not unique to ecol
ecol_AZ146			ATTGA	ATTGA	this study		not unique to ecol
ecol_244			ATTGA	ATTGA	this study		not unique to ecol
ecol_877 (scaffold)			ATTGA	ATTGA	this study		not unique to ecol
ecol_AZ168 (scaffold)			ATTGA	ATTGA	this study		not unique to ecol
pSMLT			ATTGA	ATTGA
pKpQIL-Ec	NC_025167.1	Escherichia coli	ATTGA	ATTGA	Chen et al	Comparative Genomic Analysis of KPC-Encoding pKpQIL-Like Plasmids and Their Distribution in New Jersey and New York Hospitals
pKpQIL-10	NC_025166.1	Klebsiella pneumoniae	ATTGA	ATTGA	Chen et al	Comparative Genomic Analysis of KPC-Encoding pKpQIL-Like Plasmids and Their Distribution in New Jersey and New York Hospitals
pKpQIL	NC_014016.1	Klebsiella pneumoniae	ATTGA	ATTGA	Leavitt et al	Complete nucleotide sequence of KPC-3-encoding plasmid pKpQIL in the epidemic Klebsiella pneumoniae sequence type 258
pKpQIL-IT	NC_019155.1	Klebsiella pneumoniae	ATTGA	ATTGA	Garcia-Fernandez et al	Klebsiella pneumoniae ST258 Producing KPC-3 Identified in Italy Carries Novel Plasmids and OmpK36/OmpK35 Porin Variants
pKP1504-kpc	NC_023903.1	Klebsiella pneumoniae	ATTGA	ATTGA	Papagiannitsis et al	Characterization of KPC-2-encoding plasmids from Klebsiella pneumoniae isolates derived from Greek hospitals
pKP3913-kpc	NC_023906.1	Klebsiella pneumoniae	ATTGA	ATTGA	Papagiannitsis et al	Characterization of KPC-2-encoding plasmids from Klebsiella pneumoniae isolates derived from Greek hospitals
pKP1870-kpc	NC_023905.1	Klebsiella pneumoniae	ATTGA	ATTGA	Papagiannitsis et al	Characterization of KPC-2-encoding plasmids from Klebsiella pneumoniae isolates derived from Greek hospitals
pKP1780-kpc	NC_023904.1	Klebsiella pneumoniae	ATTGA	ATTGA	Papagiannitsis et al	Characterization of KPC-2-encoding plasmids from Klebsiella pneumoniae isolates derived from Greek hospitals
pKpQIL-LS6	NC_021655.1	Klebsiella pneumoniae	ATTGA	ATTGA	Villa et al	Reversion to susceptibility of a carbapenem-resistant clinical isolate of Klebsiella pneumoniae producing KPC-3
pKpQIL-234	NC_025187.1	Klebsiella pneumoniae	ATTGA	ATTGA	Chen et al	Comparative Genomic Analysis of KPC-Encoding pKpQIL-Like Plasmids and Their Distribution in New Jersey and New York Hospitals
p34618	NZ_CP010396	Klebsiella pneumoniae	ATTGA	ATTGA	McCorrison et al	NA
p38544	NZ_CP010362	Klebsiella pneumoniae	ATTGA	ATTGA	McCorrison et al	NA
32192	NZ_CP010575	Klebsiella pneumoniae	ATTGA	ATTGA	McCorrison et al	NA
pBC2303			ATTAC	ATTAC	Cuzon et al	Functional Characterization of Tn4401, a Tn3-Based Transposon Involved in blaKPC Gene Mobilization
ecol_240 (scaffold)			ATTAC	ATTAC	this study		not unique to ecol
pKPC_UVA02	CP009466.1	Klebsiella oxytoca	ATGCA	GGCCA	Mathers et al	Klebsiella pneumoniae Carbapenemase (KPC)-Producing K. pneumoniae at a Single Institution: Insights into Endemicity from Whole-Genome Sequencing
ecol_878 (scaffold)			AGTTG	AGTTG	this study		unique to ecol
ecol_AZ161			AGATA	GTTCT	this study		unique to ecol
experimental (transconjugant)			AGAAC	AGAAC	Cuzon et al	Functional Characterization of Tn4401, a Tn3-Based Transposon Involved in blaKPC Gene Mobilization
ecol_869			AATAA	ATGTA	this study		unique to ecol
experimental (transconjugant)			AAGGT	AAGGT	Cuzon et al	Functional Characterization of Tn4401, a Tn3-Based Transposon Involved in blaKPC Gene Mobilization
pBK31551	NC_019888.1	Klebsiella pneumoniae	AAAGC	AAAGC	Chen et al	Complete nucleotide sequence of blaKPC-4 and blaKPC-5 harboring IncN and IncX plasmids from Klebsiella pneumoniae strains isolated in New Jersey
pKP1433	NC_021238.1	Klebsiella pneumoniae	-	TTCAG	Papagiannitsis et al	Characterization of pKP1433, a Novel KPC-2-Encoding Plasmid from Klebsiella pneumoniae ST340
pNE1280	NC_019346.1	Enterobacter cloacae	-	TGAAA	Bryant et al	KPC-4 Is Encoded within a Truncated Tn4401 in an IncL/M Plasmid, pNE1280, Isolated from Enterobacter cloacae and Serratia marcescens
ECR091 pKPC-47e	NZ_CP008908.1	Enterobacter cloacae	-	GTTCT	Conlan et al	Single-molecule sequencing to track plasmid diversity of hospital-associated carbapenemase-producing Enterobacteriaceae
ECNIH5 pKPC-47e	NZ_CP009858.1	Enterobacter cloacae	-	GTTCT	Conlan et al	Single-molecule sequencing to track plasmid diversity of hospital-associated carbapenemase-producing Enterobacteriaceae
PSNIH2 pKPC-56a	NZ_CP009867.1	Pantoea spp.	-	GTTCT	Conlan et al	Single-molecule sequencing to track plasmid diversity of hospital-associated carbapenemase-producing Enterobacteriaceae
ECNIH3 pKPC-47e	NZ_CP008901.1	Enterobacter cloacae	-	GTTCT	Conlan et al	Single-molecule sequencing to track plasmid diversity of hospital-associated carbapenemase-producing Enterobacteriaceae
PSNIH1 pKPC-1c5	NZ_CP009881.1	Pantoea spp.	-	GTTCT	Conlan et al	Single-molecule sequencing to track plasmid diversity of hospital-associated carbapenemase-producing Enterobacteriaceae
ECNIH4 pKPC-860	NZ_CP009853.1	Enterobacter cloacae	-	GTTCT	Conlan et al	Single-molecule sequencing to track plasmid diversity of hospital-associated carbapenemase-producing Enterobacteriaceae
ecol_316			-	GGGAA	this study
CFNIH1 pKPEC-a3c	NZ_CP007558.1	Citrobacter freundii	-	-	Conlan et al	Single-molecule sequencing to track plasmid diversity of hospital-associated carbapenemase-producing Enterobacteriaceae
KPNIH27 pKEC-dc3	NZ_CP007732.1	Klebsiella pneumoniae	-	-	Conlan et al	Single-molecule sequencing to track plasmid diversity of hospital-associated carbapenemase-producing Enterobacteriaceae
ECNIH2 pKPC-39c	NZ_CP008824.1	Enterobacter cloacae	-	-	Conlan et al	Single-molecule sequencing to track plasmid diversity of hospital-associated carbapenemase-producing Enterobacteriaceae
ecol_AZ153			-	-	this study
ecol_545			-	-	this study
ecol_542			-	-	this study
ecol_224			-	-	this study
ecol_422			-	-	this study
ecol_AZ159			-	-	this study
ecol_881			-	-	this study
ecol_AZ155			-	-	this study
pPA-2	NC_022345.1	Pseudomonas aeruginosa	-	-	Naas et al	Complete sequence of two KPC-harbouring plasmids from Pseudomonas aeruginosa
pKP048	NC_014312.1	Klebsiella pneumoniae	-	-	Shen et al	Novel genetic environment of the carbapenem-hydrolyzing beta-lactamase KPC-2 among Enterobacteriaceae in China
HS102707	NC_023907.1	Escherichia coli	-	-	Li et al	First Report of a Clinical, Multidrug-Resistant Enterobacteriaceae Isolate Coharboring Fosfomycin Resistance Gene fosA3 and Carbapenemase Gene blaKPC-2 on the Same Transposon, Tn1721
pKPC-LK30	NC_020893.1	Klebsiella pneumoniae	-	-	Chen et al	The Lack of Transposable Elements Confined the Outbreak of Plasmid Encoded KPC-2 Klebsiella pneumoniae in Taiwan
pECN580	NC_025183.1	Escherichia coli	-	-	Chen et al	Complete Sequence of a KPC-Producing IncN Multidrug-Resistant Plasmid from an Epidemic Escherichia coli Sequence Type 131 Strain in China
pKPC-LKEc	NC_022885.1	Escherichia coli	-	-	Chen et al	KPC-2-encoding plasmids from Escherichia coli and Klebsiella pneumoniae in Taiwan
